# Supplementary material for: Bis[(3-chloro­benz­yl)ammonium] 2-phenyl­propane­dioate dihydrate
Source: Acta Crystallogr Sect E Struct Rep Online. 2010 Jul 31;66(Pt 8):o2168. doi: 10.1107/S1600536810029764 (PMC3007429; doi:10.1107/S1600536810029764)
Supplement: Supplementary file 1 [file e-66-o2168-sup1.cif]

##############################################################################
###                                                                        ###
###        Electronic paper (Acta Crystallographica Section E)             ###
###                                                                        ###
##############################################################################
#                                                                            #
# This CIF contains the data in a paper accepted for publication in Acta     #
# Crystallographica Section E. It conforms to the requirements of Notes      #
# for Authors for Section E, and has been peer reviewed under the auspices   #
# of the IUCr Commission on Journals.                                        #
#                                                                            #
# Full details of the Crystallographic Information File format               #
# are given in the paper "The Crystallographic Information File (CIF):       #
# a New Standard Archive File for Crystallography" by S. R. Hall, F. H.      #
# Allen and I. D. Brown [Acta Cryst. (1991), A47, 655-685].                  #
#                                                                            #
# The current version of the core CIF dictionary is obtainable from          #
# ftp://ftp.iucr.org/pub/cif_core.dic. The current version number is 2.4.    #
#                                                                            #
# Software is freely available for graphical display of the structure(s) in  #
# this CIF.  For information consult the CIF home page http://www.iucr.org/  #
# cif/home.html                                                              #
#                                                                            #
# This file may be used for bona fide research purposes within the           #
# scientific community so long as proper attribution is given to the journal # 
# article from which it was obtained.                                        #
#                                                                            #
##############################################################################
                                             
data_global
_audit_creation_method     'by CrystalStructure'
_journal_date_recd_electronic     2010-07-15
_journal_date_accepted     2010-07-26
_journal_name_full     'Acta Crystallographica, Section E'
_journal_year     2010
_journal_volume     66
_journal_issue      8
_journal_page_first     o2168
_journal_page_last     o2168
_journal_paper_category     QO
_journal_coeditor_code     ZL2291
_publ_contact_author_name     'Robert Kingsford-Adaboh'
_publ_contact_author_address
;
Department of Chemistry
Faculty of Science
University of Ghana
Box LG56 Legon
Accra
Ghana
;
_publ_contact_author_email     'kadabohs@ug.edu.gh'
_publ_contact_author_fax     '+23321514049'
_publ_contact_author_phone     '+233243584143'
_publ_section_title
;
Bis[(3-chlorobenzyl)ammonium] 2-phenylpropanedioate dihydrate
;
loop_
    _publ_author_name
    _publ_author_footnote
    _publ_author_address
    'Harrison, Jerry Joe Ebow Kingsley' .
;
Department of Chemistry
Faculty of Science
University of Ghana
Box LG56 Legon
Accra
Ghana
;
    'Kingsford-Adaboh, Robert' .
;
Department of Chemistry
Faculty of Science
University of Ghana
Box LG56 Legon
Accra
Ghana
;
    'Gotoh, Kazuma' .
;
Department of Chemistry
Faculty of Science
Okayama University
Okayama 700-8530
Japan
;
    'Ishida, Hiroyuki' .
;
Department of Chemistry
Faculty of Science
Okayama University
Okayama 700-8530
Japan
;
data_I
_chemical_name_systematic
;
Bis[(3-chlorobenzyl)ammonium] 2-phenylpropanedioate dihydrate
;
_chemical_formula_moiety     '2(C7 H9 Cl N +), C9 H6 O4 2-, 2(H2 O)'
_chemical_formula_sum     'C23 H28 Cl2 N2 O6 '
_chemical_formula_iupac     '2C7 H9 Cl N +, C9 H6 O4 2-, 2H2 O'
_chemical_formula_weight     499.39
_chemical_melting_point     ?
_symmetry_cell_setting     monoclinic
_symmetry_space_group_name_H-M     'P 21/c'
_symmetry_space_group_name_Hall     '-P 2ybc'
loop_
    _symmetry_equiv_pos_site_id
    _symmetry_equiv_pos_as_xyz
    1 '+X,+Y,+Z'
    2 '-X,1/2+Y,1/2-Z'
    3 '-X,-Y,-Z'
    4 '+X,1/2-Y,1/2+Z'
_cell_length_a     17.3487(7)
_cell_length_b     9.7903(5)
_cell_length_c     14.3496(6)
_cell_angle_alpha     90.0000
_cell_angle_beta     103.3832(12)
_cell_angle_gamma     90.0000
_cell_volume     2371.07(17)
_cell_formula_units_Z     4
_cell_measurement_reflns_used     19587
_cell_measurement_theta_min     3.2
_cell_measurement_theta_max     27.5
_cell_measurement_temperature     93(2)
_exptl_crystal_description     'block'
_exptl_crystal_colour     'colorless'
_exptl_crystal_size_max     0.36
_exptl_crystal_size_mid     0.25
_exptl_crystal_size_min     0.10
_exptl_crystal_density_diffrn     1.399
_exptl_crystal_density_meas     ?
_exptl_crystal_density_method     'not measured'
_exptl_crystal_F_000     1048.00
_exptl_absorpt_coefficient_mu     0.315
_exptl_absorpt_correction_type     multi-scan
_exptl_absorpt_process_details
;
(<i>ABSCOR</i>; Higashi, 1995)
;
_exptl_absorpt_correction_T_min     0.809
_exptl_absorpt_correction_T_max     0.969
_diffrn_ambient_temperature     93(2)
_diffrn_radiation_type     'Mo K\a'
_diffrn_radiation_wavelength     0.71075
_diffrn_measurement_device_type     'Rigaku R-AXIS RAPID-II'
_diffrn_measurement_method     \w
_diffrn_detector_area_resol_mean     10.00
_diffrn_reflns_number     22684
_diffrn_reflns_av_R_equivalents     0.0256
_diffrn_reflns_av_sigmaI/netI     0.0197
_diffrn_reflns_theta_min     3.19
_diffrn_reflns_theta_max     27.48
_diffrn_reflns_theta_full     27.48
_diffrn_measured_fraction_theta_max     0.993
_diffrn_measured_fraction_theta_full     0.993
_diffrn_reflns_limit_h_min     -22
_diffrn_reflns_limit_h_max     22
_diffrn_reflns_limit_k_min     -12
_diffrn_reflns_limit_k_max     12
_diffrn_reflns_limit_l_min     -17
_diffrn_reflns_limit_l_max     18
_refine_special_details
;
Refinement of <i>F</i>^2^ against ALL reflections. The weighted <i>R</i>-factor
<i>wR</i> and goodness of fit <i>S</i> are based on <i>F</i>^2^, conventional
<i>R</i>-factors <i>R</i> are based on <i>F</i>, with <i>F</i> set to zero for
negative <i>F</i>^2^. The threshold expression of <i>F</i>^2^ >
\s(<i>F</i>^2^) is used only for calculating <i>R</i>-factors(gt) <i>etc</i>.
and is not relevant to the choice of reflections for refinement.
<i>R</i>-factors based on <i>F</i>^2^ are statistically about twice as large
as those based on <i>F</i>, and <i>R</i>- factors based on ALL data will be
even larger.
;
_reflns_number_total     5404
_reflns_number_gt     4801
_reflns_threshold_expression     'I>2\s(I)'
_refine_ls_structure_factor_coef     Fsqd
_refine_ls_matrix_type     full
_refine_ls_R_factor_all     0.0366
_refine_ls_R_factor_gt     0.0304
_refine_ls_wR_factor_gt     0.0774
_refine_ls_wR_factor_ref     0.0803
_refine_ls_goodness_of_fit_ref     1.032
_refine_ls_restrained_S_all     1.032
_refine_ls_number_reflns     5404
_refine_ls_number_parameters     312
_refine_ls_hydrogen_treatment     mixed
_refine_ls_weighting_scheme     calc
_refine_ls_weighting_details
         'calc w=1/[\s^2^(Fo^2^)+(0.0450P)^2^+0.8144P] where P=(Fo^2^+2Fc^2^)/3'
_refine_ls_shift/su_max     0.001
_refine_ls_shift/su_mean     0.000
_refine_diff_density_max     0.349
_refine_diff_density_min     -0.283
_refine_ls_extinction_method     none
_refine_ls_extinction_coef     ?
loop_
    _atom_type_symbol
    _atom_type_description
    _atom_type_scat_dispersion_real
    _atom_type_scat_dispersion_imag
    _atom_type_scat_source
    'C' 'C' 0.0033 0.0016
                         'International Tables Vol C Tables 4.2.6.8 and 6.1.1.4'
    'H' 'H' 0.0000 0.0000
                         'International Tables Vol C Tables 4.2.6.8 and 6.1.1.4'
    'O' 'O' 0.0106 0.0060
                         'International Tables Vol C Tables 4.2.6.8 and 6.1.1.4'
    'N' 'N' 0.0061 0.0033
                         'International Tables Vol C Tables 4.2.6.8 and 6.1.1.4'
    'Cl' 'Cl' 0.1484 0.1585
                         'International Tables Vol C Tables 4.2.6.8 and 6.1.1.4'
_computing_data_collection     'PROCESS-AUTO (Rigaku/MSC, 2004)'
_computing_cell_refinement     'PROCESS-AUTO (Rigaku/MSC, 2004)'
_computing_data_reduction     'CrystalStructure (Rigaku/MSC, 2004)'
_computing_structure_solution     'SIR92 (Altomare <i>et al.</i>, 1994)'
_computing_structure_refinement     'SHELXL97 (Sheldrick, 2008)'
_computing_molecular_graphics     'ORTEP-3 (Farrugia, 1997)'
_computing_publication_material     'CrystalStructure (Rigaku/MSC, 2004)'
loop_
    _atom_site_type_symbol
    _atom_site_label
    _atom_site_fract_x
    _atom_site_fract_y
    _atom_site_fract_z
    _atom_site_U_iso_or_equiv
    _atom_site_adp_type
    _atom_site_calc_flag
    _atom_site_refinement_flags
    _atom_site_occupancy
    _atom_site_disorder_assembly
    _atom_site_disorder_group
    Cl Cl1 0.439729(18) 0.35812(3) 0.16174(2) 0.02351(8) Uani d . 1 . .
    Cl Cl2 0.456436(18) 0.67256(3) 0.58413(2) 0.02689(9) Uani d . 1 . .
    O O1 0.01868(5) 0.88588(8) 0.27920(6) 0.01579(17) Uani d . 1 . .
    O O2 0.12915(5) 0.76812(8) 0.33753(6) 0.01682(17) Uani d . 1 . .
    O O3 0.10538(5) 1.13611(8) 0.50629(6) 0.01916(18) Uani d . 1 . .
    O O4 0.11331(5) 0.90909(8) 0.52121(6) 0.01844(18) Uani d . 1 . .
    O O5 -0.03654(5) 0.85786(9) 0.08701(6) 0.01747(17) Uani d . 1 . .
    H H5A -0.0194(10) 0.8553(16) 0.1434(13) 0.021 Uiso d . 1 . .
    H H5B -0.0583(9) 0.7825(18) 0.0693(11) 0.021 Uiso d . 1 . .
    O O6 -0.06079(6) 0.68283(9) 0.36504(7) 0.02034(18) Uani d . 1 . .
    H H6A -0.0353(10) 0.7262(17) 0.3327(12) 0.024 Uiso d . 1 . .
    H H6B -0.0720(9) 0.7440(17) 0.4024(12) 0.024 Uiso d . 1 . .
    N N1 0.10896(6) 0.55243(10) 0.20825(7) 0.01391(19) Uani d . 1 . .
    H H1A 0.1134 0.6328 0.2409 0.021 Uiso calc R 1 . .
    H H1B 0.0613 0.5135 0.2079 0.021 Uiso calc R 1 . .
    H H1C 0.1126 0.5684 0.1469 0.021 Uiso calc R 1 . .
    N N2 0.09606(6) 0.61282(10) 0.50244(7) 0.0162(2) Uani d . 1 . .
    H H2A 0.1111 0.6780 0.4650 0.024 Uiso calc R 1 . .
    H H2B 0.0510 0.6400 0.5193 0.024 Uiso calc R 1 . .
    H H2C 0.0869 0.5329 0.4693 0.024 Uiso calc R 1 . .
    C C1 0.09030(7) 0.87682(11) 0.32604(7) 0.0126(2) Uani d . 1 . .
    C C2 0.12851(6) 1.00848(11) 0.37329(8) 0.0127(2) Uani d . 1 . .
    H H2 0.1016 1.0877 0.3352 0.015 Uiso calc R 1 . .
    C C3 0.11362(6) 1.01818(11) 0.47553(8) 0.0136(2) Uani d . 1 . .
    C C4 0.21663(7) 1.01807(11) 0.37713(8) 0.0138(2) Uani d . 1 . .
    C C5 0.24195(7) 1.08640(12) 0.30411(8) 0.0173(2) Uani d . 1 . .
    H H5 0.2040 1.1274 0.2534 0.021 Uiso calc R 1 . .
    C C6 0.32227(8) 1.09505(13) 0.30482(10) 0.0225(3) Uani d . 1 . .
    H H6 0.3387 1.1402 0.2541 0.027 Uiso calc R 1 . .
    C C7 0.37820(7) 1.03784(13) 0.37942(10) 0.0238(3) Uani d . 1 . .
    H H7 0.4330 1.0452 0.3806 0.029 Uiso calc R 1 . .
    C C8 0.35360(7) 0.96960(13) 0.45254(9) 0.0227(3) Uani d . 1 . .
    H H8 0.3918 0.9301 0.5037 0.027 Uiso calc R 1 . .
    C C9 0.27344(7) 0.95889(12) 0.45108(9) 0.0188(2) Uani d . 1 . .
    H H9 0.2572 0.9109 0.5008 0.023 Uiso calc R 1 . .
    C C10 0.25586(7) 0.50774(12) 0.25364(8) 0.0152(2) Uani d . 1 . .
    C C11 0.30228(7) 0.42829(12) 0.20729(8) 0.0170(2) Uani d . 1 . .
    H H11 0.2804 0.3502 0.1715 0.020 Uiso calc R 1 . .
    C C12 0.38073(7) 0.46418(12) 0.21377(8) 0.0171(2) Uani d . 1 . .
    C C13 0.41351(7) 0.58019(12) 0.26201(9) 0.0195(2) Uani d . 1 . .
    H H13 0.4672 0.6038 0.2655 0.023 Uiso calc R 1 . .
    C C14 0.36614(7) 0.66165(13) 0.30541(9) 0.0215(3) Uani d . 1 . .
    H H14 0.3874 0.7430 0.3374 0.026 Uiso calc R 1 . .
    C C15 0.28821(7) 0.62547(12) 0.30251(9) 0.0188(2) Uani d . 1 . .
    H H15 0.2569 0.6808 0.3338 0.023 Uiso calc R 1 . .
    C C16 0.17387(7) 0.45831(12) 0.25573(9) 0.0175(2) Uani d . 1 . .
    H H16A 0.1651 0.3681 0.2238 0.021 Uiso calc R 1 . .
    H H16B 0.1710 0.4456 0.3233 0.021 Uiso calc R 1 . .
    C C17 0.23541(7) 0.54046(12) 0.56655(8) 0.0163(2) Uani d . 1 . .
    C C18 0.30291(7) 0.62186(12) 0.58334(8) 0.0175(2) Uani d . 1 . .
    H H18 0.3022 0.7109 0.6094 0.021 Uiso calc R 1 . .
    C C19 0.37141(7) 0.57119(13) 0.56150(9) 0.0197(2) Uani d . 1 . .
    C C20 0.37432(8) 0.44271(13) 0.52259(9) 0.0227(3) Uani d . 1 . .
    H H20 0.4216 0.4105 0.5074 0.027 Uiso calc R 1 . .
    C C21 0.30677(8) 0.36155(13) 0.50613(9) 0.0227(3) Uani d . 1 . .
    H H21 0.3077 0.2730 0.4794 0.027 Uiso calc R 1 . .
    C C22 0.23794(7) 0.40932(12) 0.52858(9) 0.0191(2) Uani d . 1 . .
    H H22 0.1923 0.3527 0.5181 0.023 Uiso calc R 1 . .
    C C23 0.16042(7) 0.59252(12) 0.59052(8) 0.0176(2) Uani d . 1 . .
    H H23A 0.1425 0.5264 0.6332 0.021 Uiso calc R 1 . .
    H H23B 0.1715 0.6803 0.6253 0.021 Uiso calc R 1 . .
loop_
    _atom_site_aniso_label
    _atom_site_aniso_U_11
    _atom_site_aniso_U_22
    _atom_site_aniso_U_33
    _atom_site_aniso_U_12
    _atom_site_aniso_U_13
    _atom_site_aniso_U_23
    Cl1 0.01977(15) 0.02374(15) 0.02822(16) 0.00445(11) 0.00803(12) -0.00380(12)
    Cl2 0.01780(15) 0.02676(17) 0.03560(18) -0.00173(11) 0.00518(13) 0.00059(13)
    O1 0.0139(4) 0.0185(4) 0.0145(4) 0.0003(3) 0.0021(3) -0.0018(3)
    O2 0.0175(4) 0.0127(4) 0.0199(4) 0.0010(3) 0.0035(3) -0.0034(3)
    O3 0.0283(5) 0.0130(4) 0.0172(4) 0.0028(3) 0.0073(4) -0.0026(3)
    O4 0.0290(5) 0.0124(4) 0.0146(4) -0.0008(3) 0.0065(3) 0.0003(3)
    O5 0.0221(4) 0.0164(4) 0.0127(4) -0.0040(3) 0.0017(3) -0.0005(3)
    O6 0.0251(5) 0.0176(4) 0.0199(4) -0.0012(3) 0.0084(4) -0.0022(3)
    N1 0.0148(4) 0.0134(4) 0.0135(4) -0.0012(4) 0.0031(4) -0.0012(3)
    N2 0.0158(5) 0.0133(5) 0.0197(5) 0.0012(4) 0.0043(4) 0.0015(4)
    C1 0.0146(5) 0.0151(5) 0.0088(5) -0.0007(4) 0.0044(4) -0.0011(4)
    C2 0.0157(5) 0.0101(5) 0.0119(5) 0.0011(4) 0.0027(4) 0.0003(4)
    C3 0.0136(5) 0.0139(5) 0.0129(5) -0.0004(4) 0.0020(4) -0.0017(4)
    C4 0.0162(5) 0.0100(5) 0.0149(5) -0.0005(4) 0.0028(4) -0.0031(4)
    C5 0.0200(6) 0.0140(5) 0.0180(5) -0.0005(4) 0.0045(5) -0.0008(4)
    C6 0.0238(6) 0.0185(6) 0.0286(6) -0.0024(5) 0.0127(5) -0.0013(5)
    C7 0.0167(6) 0.0196(6) 0.0356(7) -0.0015(5) 0.0074(5) -0.0074(5)
    C8 0.0193(6) 0.0204(6) 0.0252(6) 0.0036(5) -0.0016(5) -0.0021(5)
    C9 0.0204(6) 0.0176(6) 0.0174(5) 0.0006(4) 0.0022(5) 0.0005(4)
    C10 0.0147(5) 0.0146(5) 0.0153(5) 0.0004(4) 0.0012(4) 0.0030(4)
    C11 0.0182(5) 0.0143(5) 0.0177(5) -0.0007(4) 0.0022(5) -0.0003(4)
    C12 0.0172(5) 0.0162(5) 0.0177(5) 0.0036(4) 0.0038(4) 0.0015(4)
    C13 0.0140(5) 0.0191(6) 0.0247(6) -0.0015(4) 0.0028(5) 0.0010(5)
    C14 0.0200(6) 0.0166(6) 0.0265(6) -0.0024(4) 0.0027(5) -0.0042(5)
    C15 0.0179(6) 0.0178(6) 0.0208(6) 0.0010(4) 0.0046(5) -0.0022(4)
    C16 0.0159(5) 0.0152(5) 0.0210(6) -0.0002(4) 0.0036(5) 0.0039(4)
    C17 0.0181(5) 0.0166(5) 0.0134(5) 0.0041(4) 0.0023(4) 0.0027(4)
    C18 0.0197(6) 0.0154(5) 0.0168(5) 0.0024(4) 0.0028(5) 0.0009(4)
    C19 0.0174(5) 0.0212(6) 0.0192(6) 0.0007(5) 0.0014(5) 0.0040(5)
    C20 0.0201(6) 0.0243(6) 0.0237(6) 0.0072(5) 0.0053(5) 0.0009(5)
    C21 0.0262(6) 0.0172(6) 0.0231(6) 0.0052(5) 0.0025(5) -0.0024(5)
    C22 0.0194(6) 0.0165(5) 0.0196(6) 0.0007(4) 0.0007(5) 0.0003(4)
    C23 0.0182(5) 0.0175(5) 0.0165(5) 0.0018(4) 0.0031(5) -0.0006(4)
_geom_special_details
;
All e.s.d.'s (except the e.s.d. in the dihedral angle between two l.s. planes)
are estimated using the full covariance matrix. The cell e.s.d.'s are taken
into account individually in the estimation of e.s.d.'s in distances, angles
and torsion angles; correlations between e.s.d.'s in cell parameters are only
used when they are defined by crystal symmetry. An approximate (isotropic)
treatment of cell e.s.d.'s is used for estimating e.s.d.'s involving l.s.
planes.
;
loop_
    _geom_bond_atom_site_label_1
    _geom_bond_atom_site_label_2
    _geom_bond_site_symmetry_2
    _geom_bond_distance
    _geom_bond_publ_flag
    Cl1 C12 . 1.7427(12) ?
    Cl2 C19 . 1.7448(13) ?
    O1 C1 . 1.2714(14) ?
    O2 C1 . 1.2501(14) ?
    O3 C3 . 1.2559(14) ?
    O4 C3 . 1.2538(14) ?
    O5 H5A . 0.795(18) ?
    O5 H5B . 0.840(18) ?
    O6 H6A . 0.828(18) ?
    O6 H6B . 0.855(17) ?
    N1 C16 . 1.4921(14) ?
    N1 H1A . 0.9100 ?
    N1 H1B . 0.9100 ?
    N1 H1C . 0.9100 ?
    N2 C23 . 1.4935(15) ?
    N2 H2A . 0.9100 ?
    N2 H2B . 0.9100 ?
    N2 H2C . 0.9100 ?
    C1 C2 . 1.5338(15) ?
    C2 C4 . 1.5199(15) ?
    C2 C3 . 1.5503(15) ?
    C2 H2 . 1.0000 ?
    C4 C9 . 1.3960(16) ?
    C4 C5 . 1.3969(16) ?
    C5 C6 . 1.3937(17) ?
    C5 H5 . 0.9500 ?
    C6 C7 . 1.3858(19) ?
    C6 H6 . 0.9500 ?
    C7 C8 . 1.3916(19) ?
    C7 H7 . 0.9500 ?
    C8 C9 . 1.3899(17) ?
    C8 H8 . 0.9500 ?
    C9 H9 . 0.9500 ?
    C10 C11 . 1.3941(16) ?
    C10 C15 . 1.3975(16) ?
    C10 C16 . 1.5095(16) ?
    C11 C12 . 1.3878(16) ?
    C11 H11 . 0.9500 ?
    C12 C13 . 1.3822(17) ?
    C13 C14 . 1.3914(18) ?
    C13 H13 . 0.9500 ?
    C14 C15 . 1.3888(17) ?
    C14 H14 . 0.9500 ?
    C15 H15 . 0.9500 ?
    C16 H16A . 0.9900 ?
    C16 H16B . 0.9900 ?
    C17 C18 . 1.3906(17) ?
    C17 C22 . 1.3994(16) ?
    C17 C23 . 1.5092(16) ?
    C18 C19 . 1.3889(17) ?
    C18 H18 . 0.9500 ?
    C19 C20 . 1.3818(18) ?
    C20 C21 . 1.3901(19) ?
    C20 H20 . 0.9500 ?
    C21 C22 . 1.3880(18) ?
    C21 H21 . 0.9500 ?
    C22 H22 . 0.9500 ?
    C23 H23A . 0.9900 ?
    C23 H23B . 0.9900 ?
loop_
    _geom_angle_atom_site_label_1
    _geom_angle_atom_site_label_2
    _geom_angle_atom_site_label_3
    _geom_angle_site_symmetry_1
    _geom_angle_site_symmetry_3
    _geom_angle
    _geom_angle_publ_flag
    H5A O5 H5B . . 108.4(15) ?
    H6A O6 H6B . . 102.7(15) ?
    C16 N1 H1A . . 109.5 ?
    C16 N1 H1B . . 109.5 ?
    H1A N1 H1B . . 109.5 ?
    C16 N1 H1C . . 109.5 ?
    H1A N1 H1C . . 109.5 ?
    H1B N1 H1C . . 109.5 ?
    C23 N2 H2A . . 109.5 ?
    C23 N2 H2B . . 109.5 ?
    H2A N2 H2B . . 109.5 ?
    C23 N2 H2C . . 109.5 ?
    H2A N2 H2C . . 109.5 ?
    H2B N2 H2C . . 109.5 ?
    O2 C1 O1 . . 124.07(10) ?
    O2 C1 C2 . . 119.50(10) ?
    O1 C1 C2 . . 116.40(9) ?
    C4 C2 C1 . . 113.34(9) ?
    C4 C2 C3 . . 110.39(9) ?
    C1 C2 C3 . . 108.67(9) ?
    C4 C2 H2 . . 108.1 ?
    C1 C2 H2 . . 108.1 ?
    C3 C2 H2 . . 108.1 ?
    O4 C3 O3 . . 125.78(10) ?
    O4 C3 C2 . . 117.67(9) ?
    O3 C3 C2 . . 116.51(10) ?
    C9 C4 C5 . . 118.66(11) ?
    C9 C4 C2 . . 121.95(10) ?
    C5 C4 C2 . . 119.39(10) ?
    C6 C5 C4 . . 120.74(11) ?
    C6 C5 H5 . . 119.6 ?
    C4 C5 H5 . . 119.6 ?
    C7 C6 C5 . . 120.08(12) ?
    C7 C6 H6 . . 120.0 ?
    C5 C6 H6 . . 120.0 ?
    C6 C7 C8 . . 119.63(12) ?
    C6 C7 H7 . . 120.2 ?
    C8 C7 H7 . . 120.2 ?
    C9 C8 C7 . . 120.34(12) ?
    C9 C8 H8 . . 119.8 ?
    C7 C8 H8 . . 119.8 ?
    C8 C9 C4 . . 120.53(11) ?
    C8 C9 H9 . . 119.7 ?
    C4 C9 H9 . . 119.7 ?
    C11 C10 C15 . . 119.37(11) ?
    C11 C10 C16 . . 118.79(10) ?
    C15 C10 C16 . . 121.68(11) ?
    C12 C11 C10 . . 119.51(11) ?
    C12 C11 H11 . . 120.2 ?
    C10 C11 H11 . . 120.2 ?
    C13 C12 C11 . . 121.67(11) ?
    C13 C12 Cl1 . . 119.33(9) ?
    C11 C12 Cl1 . . 118.99(9) ?
    C12 C13 C14 . . 118.56(11) ?
    C12 C13 H13 . . 120.7 ?
    C14 C13 H13 . . 120.7 ?
    C15 C14 C13 . . 120.81(11) ?
    C15 C14 H14 . . 119.6 ?
    C13 C14 H14 . . 119.6 ?
    C14 C15 C10 . . 120.02(11) ?
    C14 C15 H15 . . 120.0 ?
    C10 C15 H15 . . 120.0 ?
    N1 C16 C10 . . 114.08(9) ?
    N1 C16 H16A . . 108.7 ?
    C10 C16 H16A . . 108.7 ?
    N1 C16 H16B . . 108.7 ?
    C10 C16 H16B . . 108.7 ?
    H16A C16 H16B . . 107.6 ?
    C18 C17 C22 . . 119.48(11) ?
    C18 C17 C23 . . 120.18(11) ?
    C22 C17 C23 . . 120.33(11) ?
    C19 C18 C17 . . 119.10(11) ?
    C19 C18 H18 . . 120.4 ?
    C17 C18 H18 . . 120.4 ?
    C20 C19 C18 . . 121.97(12) ?
    C20 C19 Cl2 . . 118.99(10) ?
    C18 C19 Cl2 . . 119.04(10) ?
    C19 C20 C21 . . 118.74(11) ?
    C19 C20 H20 . . 120.6 ?
    C21 C20 H20 . . 120.6 ?
    C22 C21 C20 . . 120.31(12) ?
    C22 C21 H21 . . 119.8 ?
    C20 C21 H21 . . 119.8 ?
    C21 C22 C17 . . 120.38(11) ?
    C21 C22 H22 . . 119.8 ?
    C17 C22 H22 . . 119.8 ?
    N2 C23 C17 . . 111.54(9) ?
    N2 C23 H23A . . 109.3 ?
    C17 C23 H23A . . 109.3 ?
    N2 C23 H23B . . 109.3 ?
    C17 C23 H23B . . 109.3 ?
    H23A C23 H23B . . 108.0 ?
loop_
    _geom_torsion_atom_site_label_1
    _geom_torsion_atom_site_label_2
    _geom_torsion_atom_site_label_3
    _geom_torsion_atom_site_label_4
    _geom_torsion_site_symmetry_1
    _geom_torsion_site_symmetry_2
    _geom_torsion_site_symmetry_3
    _geom_torsion_site_symmetry_4
    _geom_torsion
    _geom_torsion_publ_flag
    O2 C1 C2 C4 . . . . 35.03(14) ?
    O1 C1 C2 C4 . . . . -147.07(10) ?
    O2 C1 C2 C3 . . . . -88.10(12) ?
    O1 C1 C2 C3 . . . . 89.81(11) ?
    C4 C2 C3 O4 . . . . -89.86(12) ?
    C1 C2 C3 O4 . . . . 35.02(13) ?
    C4 C2 C3 O3 . . . . 87.97(12) ?
    C1 C2 C3 O3 . . . . -147.15(10) ?
    C1 C2 C4 C9 . . . . -85.18(13) ?
    C3 C2 C4 C9 . . . . 36.99(14) ?
    C1 C2 C4 C5 . . . . 93.96(12) ?
    C3 C2 C4 C5 . . . . -143.87(10) ?
    C9 C4 C5 C6 . . . . 0.20(17) ?
    C2 C4 C5 C6 . . . . -178.97(10) ?
    C4 C5 C6 C7 . . . . -1.26(18) ?
    C5 C6 C7 C8 . . . . 1.21(19) ?
    C6 C7 C8 C9 . . . . -0.12(19) ?
    C7 C8 C9 C4 . . . . -0.95(18) ?
    C5 C4 C9 C8 . . . . 0.90(17) ?
    C2 C4 C9 C8 . . . . -179.95(11) ?
    C15 C10 C11 C12 . . . . 2.67(17) ?
    C16 C10 C11 C12 . . . . -172.85(10) ?
    C10 C11 C12 C13 . . . . -2.61(18) ?
    C10 C11 C12 Cl1 . . . . 176.06(9) ?
    C11 C12 C13 C14 . . . . 0.44(18) ?
    Cl1 C12 C13 C14 . . . . -178.22(10) ?
    C12 C13 C14 C15 . . . . 1.64(19) ?
    C13 C14 C15 C10 . . . . -1.55(19) ?
    C11 C10 C15 C14 . . . . -0.64(18) ?
    C16 C10 C15 C14 . . . . 174.74(11) ?
    C11 C10 C16 N1 . . . . -119.05(12) ?
    C15 C10 C16 N1 . . . . 65.55(14) ?
    C22 C17 C18 C19 . . . . 0.32(17) ?
    C23 C17 C18 C19 . . . . 179.41(10) ?
    C17 C18 C19 C20 . . . . 0.70(18) ?
    C17 C18 C19 Cl2 . . . . -179.13(9) ?
    C18 C19 C20 C21 . . . . -0.84(19) ?
    Cl2 C19 C20 C21 . . . . 178.99(10) ?
    C19 C20 C21 C22 . . . . -0.04(19) ?
    C20 C21 C22 C17 . . . . 1.05(19) ?
    C18 C17 C22 C21 . . . . -1.18(18) ?
    C23 C17 C22 C21 . . . . 179.73(11) ?
    C18 C17 C23 N2 . . . . 113.48(12) ?
    C22 C17 C23 N2 . . . . -67.43(14) ?
loop_
    _geom_hbond_atom_site_label_D
    _geom_hbond_atom_site_label_H
    _geom_hbond_atom_site_label_A
    _geom_hbond_site_symmetry_A
    _geom_hbond_distance_DH
    _geom_hbond_distance_HA
    _geom_hbond_distance_DA
    _geom_hbond_angle_DHA
    _geom_hbond_publ_flag
    N1 H1A O2 . 0.91 1.89 2.7789(13) 165 y
    N1 H1B O1 2_545 0.91 1.91 2.7891(14) 163 y
    N1 H1C O4 4_564 0.91 1.82 2.7286(13) 175 y
    N2 H2A O2 . 0.91 2.12 2.9783(13) 157 y
    N2 H2A O4 . 0.91 2.40 2.9220(13) 117 y
    N2 H2B O5 4_565 0.91 1.98 2.8530(14) 159 y
    N2 H2C O5 2_545 0.91 2.01 2.8863(13) 162 y
    O5 H5A O1 . 0.795(18) 1.931(18) 2.7158(12) 169.2(16) y
    O5 H5B O3 2_545 0.841(17) 1.868(17) 2.6818(12) 162.6(15) y
    O6 H6A O1 . 0.828(17) 2.060(17) 2.8559(13) 161.0(16) y
    O6 H6B O3 3_576 0.856(17) 1.945(17) 2.7948(13) 172.3(16) y
    C9 H9 O4 . 0.95 2.58 3.2035(15) 123 y
    C15 H15 O2 . 0.95 2.39 3.2341(15) 148 y
    C22 H22 O3 1_545 0.95 2.58 3.4936(15) 160 y
    C23 H23A O6 3_566 0.99 2.49 3.3424(15) 144 y
