# Supplementary material for: Bis[(3-chloro­benz­yl)ammonium] 2-phenyl­propane­dioate dihydrate
Source: Acta Crystallogr Sect E Struct Rep Online. 2010 Jul 31;66(Pt 8):o2168. doi: 10.1107/S1600536810029764 (PMC3007429; doi:10.1107/S1600536810029764)
Supplement: Supplementary file 2 [file e-66-o2168-Isup2.hkl]

# 
# h,k,l, Fc-squared, Fo-squared, sigma(Fo-squared) and status flag 
# 
data_I
_shelx_title '  05112423' 
_shelx_refln_list_code          4 
_shelx_F_calc_maximum      235.48 
_exptl_crystal_F_000      1048.00 
_reflns_d_resolution_high  0.7703 
 
loop_ 
 _symmetry_equiv_pos_as_xyz 
 'x, y, z' 
 '-x, y+1/2, -z+1/2' 
 '-x, -y, -z' 
 'x, -y-1/2, z-1/2' 
 
_cell_length_a    17.3487 
_cell_length_b     9.7903 
_cell_length_c    14.3496 
_cell_angle_alpha  90.000 
_cell_angle_beta  103.383 
_cell_angle_gamma  90.000 
 
_shelx_F_squared_multiplier     1.000 
 
loop_ 
 _refln_index_h 
 _refln_index_k 
 _refln_index_l 
 _refln_F_squared_calc 
 _refln_F_squared_meas 
 _refln_F_squared_sigma 
 _refln_observed_status 
   3   0   0      399.61      445.68      5.51 o 
   4   0   0    15218.41    13690.47    172.32 o 
   5   0   0     8330.83     8507.63    111.38 o 
   6   0   0    12918.06    12789.38    323.82 o 
   7   0   0     3329.19     3508.14     61.36 o 
   8   0   0     1187.00     1610.81     22.83 o 
   9   0   0     7860.42     8199.22     83.48 o 
  10   0   0      613.42      554.43      9.23 o 
  11   0   0     2745.23     2886.15     48.90 o 
  12   0   0     6546.98     6370.52     68.76 o 
  13   0   0      442.87      414.19     11.46 o 
  14   0   0     1800.41     1816.18     21.06 o 
  15   0   0     4628.50     4574.55     50.01 o 
  16   0   0     1286.39     1259.32     18.51 o 
  17   0   0        2.32        0.07      3.26 o 
  18   0   0      312.29      369.05      7.16 o 
  19   0   0        5.22        5.98      4.74 o 
  20   0   0       12.74        9.52      4.01 o 
  21   0   0      280.58      273.99      9.13 o 
   2   1   0      529.11      475.70      2.69 o 
   3   1   0     1325.99     1289.62      6.93 o 
   4   1   0      798.17      845.04      6.05 o 
   5   1   0     2995.63     2928.96     16.59 o 
   6   1   0     6371.65     6389.91     38.94 o 
   7   1   0     1438.93     1417.70      9.52 o 
   8   1   0      576.09      519.11      6.03 o 
   9   1   0     2030.82     2077.32     16.97 o 
  10   1   0      787.74      754.62      8.33 o 
  11   1   0     2331.24     2331.59     20.48 o 
  12   1   0      170.86      180.18      6.38 o 
  13   1   0       88.59       91.58      3.48 o 
  14   1   0        7.51        7.75      2.71 o 
  15   1   0      391.80      353.22      5.27 o 
  16   1   0      374.05      379.24      8.09 o 
  17   1   0      256.59      256.15     10.51 o 
  18   1   0      952.85      906.02     10.58 o 
  19   1   0      732.68      718.35      9.03 o 
  20   1   0      653.63      673.68      8.53 o 
  21   1   0      513.81      524.99     12.78 o 
   0   2   0    35425.11    30682.43    384.58 o 
   1   2   0       23.79       38.92     13.55 o 
   2   2   0    20442.04    18404.46    118.11 o 
   3   2   0      278.02      359.08      3.16 o 
   4   2   0     3387.49     3086.76     17.80 o 
   5   2   0      745.96      780.25      5.79 o 
   6   2   0      867.99      944.99      7.72 o 
   7   2   0      751.60      883.69      6.96 o 
   8   2   0     8759.48     9687.34     73.80 o 
   9   2   0       33.80       37.11      3.03 o 
  10   2   0     1239.78     1119.79      9.63 o 
  11   2   0       11.06       12.44      2.81 o 
  12   2   0      225.95      217.38     11.82 o 
  13   2   0       65.77       70.80      5.72 o 
  14   2   0      194.04      196.27      7.22 o 
  15   2   0      901.37      891.08     16.60 o 
  16   2   0       27.12       27.39      3.45 o 
  17   2   0       53.13       59.08      3.99 o 
  18   2   0       36.80       39.82      4.72 o 
  19   2   0      362.67      345.00      8.74 o 
  20   2   0      288.70      323.88      8.01 o 
  21   2   0       15.94       11.63      3.98 o 
   1   3   0      322.64      369.43      8.93 o 
   2   3   0     3610.41     3393.11     22.25 o 
   3   3   0     1424.45     1302.33      8.61 o 
   4   3   0     3971.28     3859.32     20.97 o 
   5   3   0       62.49       52.65      2.49 o 
   6   3   0        8.22       14.42      1.91 o 
   7   3   0      996.25     1086.00      6.92 o 
   8   3   0       63.95       72.21      2.53 o 
   9   3   0      248.89      254.91      5.56 o 
  10   3   0      584.54      598.87      7.09 o 
  11   3   0      159.69      198.43      4.31 o 
  12   3   0      777.40      797.16      8.16 o 
  13   3   0      710.36      749.17      8.15 o 
  14   3   0      174.38      190.55      7.82 o 
  15   3   0     2360.67     2256.47     18.73 o 
  16   3   0      109.13      111.47      8.87 o 
  17   3   0      247.68      242.67      6.02 o 
  18   3   0        2.94        2.66      3.25 o 
  19   3   0       94.81      106.17      5.81 o 
  20   3   0      555.90      622.78     12.65 o 
  21   3   0       32.99       29.50      3.84 o 
   0   4   0    19880.45    20093.15    243.14 o 
   1   4   0       38.97       43.50      5.57 o 
   2   4   0     5790.39     6262.41     39.64 o 
   3   4   0     1473.16     1656.98     11.53 o 
   4   4   0     1300.08     1329.29      9.79 o 
   5   4   0     1336.24     1528.08      9.45 o 
   6   4   0      304.23      266.03      4.66 o 
   7   4   0     1952.91     1930.24     13.21 o 
   8   4   0     6316.68     6765.62     44.55 o 
   9   4   0     2214.68     2047.59     14.15 o 
  10   4   0      128.68      130.74      4.03 o 
  11   4   0     1063.74     1047.29     12.29 o 
  12   4   0       21.79       30.32      3.18 o 
  13   4   0      279.79      258.42      8.30 o 
  14   4   0      232.77      237.26      6.58 o 
  15   4   0     3130.99     3099.29     22.41 o 
  16   4   0      132.84      161.22      4.28 o 
  17   4   0      328.20      330.91      5.91 o 
  18   4   0        6.70        6.09      4.45 o 
  19   4   0       34.49       37.13      4.13 o 
  20   4   0      700.58      758.00     12.94 o 
   1   5   0      148.22      154.79      4.46 o 
   2   5   0     1599.95     1833.87     12.45 o 
   3   5   0     1138.14     1177.05      9.67 o 
   4   5   0      103.72      103.56      4.18 o 
   5   5   0      671.97      691.53      6.36 o 
   6   5   0      723.41      757.90      7.79 o 
   7   5   0      347.73      368.61      7.41 o 
   8   5   0      209.03      218.68      4.44 o 
   9   5   0       20.27       28.42      3.16 o 
  10   5   0     3552.22     3409.13     21.11 o 
  11   5   0     1143.60     1091.36      9.43 o 
  12   5   0      909.08      942.76     12.70 o 
  13   5   0      128.60      132.94      5.87 o 
  14   5   0     1095.40     1132.63     10.55 o 
  15   5   0        4.47        3.03      3.31 o 
  16   5   0      293.28      306.52      9.08 o 
  17   5   0        7.41       11.16      5.43 o 
  18   5   0      263.52      287.94      6.59 o 
  19   5   0      165.41      164.74     10.76 o 
  20   5   0      144.50      136.87      6.60 o 
   0   6   0      484.61      377.07     10.23 o 
   1   6   0     1190.09     1075.14     10.41 o 
   2   6   0     2783.76     2707.01     18.69 o 
   3   6   0      309.86      333.76      5.52 o 
   4   6   0     1030.42     1008.59      9.36 o 
   5   6   0       43.42       66.23      4.89 o 
   6   6   0      165.72      153.01      4.52 o 
   7   6   0        1.83        5.52      3.35 o 
   8   6   0     1664.82     1575.38     14.81 o 
   9   6   0      279.04      283.24      8.62 o 
  10   6   0     2202.14     2149.21     21.22 o 
  11   6   0     1200.86     1167.78     10.74 o 
  12   6   0     1686.05     1736.02     12.43 o 
  13   6   0        3.33       -0.23      3.09 o 
  14   6   0       20.78       23.16      3.53 o 
  15   6   0      246.63      226.09      8.27 o 
  16   6   0       27.52       35.79      3.51 o 
  17   6   0      184.13      187.12      8.38 o 
  18   6   0      242.26      233.65      5.53 o 
  19   6   0       54.69       43.14      5.16 o 
   1   7   0      153.73      156.85      6.02 o 
   2   7   0     2668.38     2617.66     20.71 o 
   3   7   0     1662.96     1704.26     13.71 o 
   4   7   0      575.39      535.33      8.50 o 
   5   7   0     1659.76     1621.66     13.18 o 
   6   7   0      606.95      622.96      7.75 o 
   7   7   0      415.81      412.89      7.34 o 
   8   7   0     1837.42     1813.03     19.84 o 
   9   7   0      820.50      821.91     11.30 o 
  10   7   0        8.53        7.79      4.38 o 
  11   7   0     1100.18     1124.02     16.72 o 
  12   7   0       15.24       18.42      3.53 o 
  13   7   0        1.75       -1.15      2.86 o 
  14   7   0        0.60        1.09      3.45 o 
  15   7   0      232.02      218.07      8.72 o 
  16   7   0       73.63       80.98      6.68 o 
  17   7   0      252.99      252.22      6.26 o 
  18   7   0      215.15      220.74      6.93 o 
   0   8   0      591.15      593.55     27.29 o 
   1   8   0     1558.59     1521.33     14.17 o 
   2   8   0        0.36        2.43      3.82 o 
   3   8   0        0.02       -3.44      3.72 o 
   4   8   0       10.90       11.56      3.67 o 
   5   8   0      683.81      661.04      8.69 o 
   6   8   0       26.01       18.80      4.03 o 
   7   8   0      896.69      903.16     10.45 o 
   8   8   0        4.52        8.84      3.95 o 
   9   8   0      862.94      865.32     11.22 o 
  10   8   0      521.94      502.03      9.20 o 
  11   8   0      132.32      142.60      6.95 o 
  12   8   0       12.29       11.66      3.64 o 
  13   8   0      418.54      407.59      9.58 o 
  14   8   0       61.04       64.84      6.24 o 
  15   8   0      134.91      131.93      7.36 o 
  16   8   0       11.42        7.29      4.58 o 
  17   8   0      388.79      357.73      8.59 o 
   1   9   0       63.37       68.66      7.04 o 
   2   9   0        2.24       -3.74      3.74 o 
   3   9   0     4018.03     3922.11     31.83 o 
   4   9   0     2354.51     2389.53     20.49 o 
   5   9   0        0.84        2.39      4.35 o 
   6   9   0      189.02      196.56      5.62 o 
   7   9   0      108.52      104.48      5.42 o 
   8   9   0       12.94       13.48      4.61 o 
   9   9   0       25.82       20.22      5.20 o 
  10   9   0      140.16      154.68      8.04 o 
  11   9   0      242.22      255.50      9.16 o 
  12   9   0      714.68      767.75     11.03 o 
  13   9   0      164.45      167.79      5.61 o 
  14   9   0      178.35      170.23      8.68 o 
  15   9   0      425.73      423.34      9.52 o 
   0  10   0      483.00      458.85     16.72 o 
   1  10   0      972.10      955.18     13.04 o 
   2  10   0      256.61      256.16      7.21 o 
   3  10   0       44.85       44.06      4.81 o 
   4  10   0      154.45      151.12      6.28 o 
   5  10   0      170.71      156.53      6.33 o 
   6  10   0        2.57        3.75      3.89 o 
   7  10   0       37.56       45.04      5.22 o 
   8  10   0      120.12      127.11      6.32 o 
   9  10   0       14.01       16.99      5.62 o 
  10  10   0       49.49       47.04      6.20 o 
  11  10   0      551.50      562.54     10.71 o 
  12  10   0      630.87      671.44     11.13 o 
  13  10   0       16.66       18.65      4.24 o 
   1  11   0       12.25       12.35      4.78 o 
   2  11   0        0.03        0.68      4.07 o 
   3  11   0      236.07      220.26      7.10 o 
   4  11   0      682.70      699.63     10.69 o 
   5  11   0      248.55      232.58      9.20 o 
   6  11   0       30.88       23.33      5.72 o 
   7  11   0       78.79       84.12      5.56 o 
   8  11   0      217.46      228.33      7.94 o 
   9  11   0      201.64      236.56      9.07 o 
  10  11   0        8.66       -6.00      6.00 o 
   0  12   0        3.31        2.75      6.23 o 
   1  12   0      128.22      146.03      6.84 o 
   2  12   0        5.59        7.23      4.87 o 
   3  12   0      284.68      277.40      8.97 o 
   4  12   0       22.52       16.73      5.28 o 
   5  12   0       19.28       20.64      7.11 o 
   6  12   0        1.66       -0.14      4.94 o 
   7  12   0        7.53       12.53      4.98 o 
 -22   1   1      670.22      656.59     10.19 o 
 -21   1   1       34.38       25.89      4.77 o 
 -20   1   1      175.29      188.50      5.79 o 
 -19   1   1       28.09       20.11      3.91 o 
 -18   1   1      148.60      128.31      4.93 o 
 -17   1   1       32.89       35.80      4.96 o 
 -16   1   1      291.77      246.57      7.75 o 
 -15   1   1        2.48        3.07      2.48 o 
 -14   1   1        9.82        2.09      2.26 o 
 -13   1   1     3813.09     3692.34     41.40 o 
 -12   1   1      722.04      620.26      6.32 o 
 -11   1   1        1.04        4.63      2.05 o 
 -10   1   1      216.65      173.95      4.76 o 
  -9   1   1      257.55      241.79      7.01 o 
  -8   1   1     7144.75     7876.38     49.38 o 
  -7   1   1      307.17      293.88      3.31 o 
  -6   1   1     4686.71     4982.10     29.50 o 
  -5   1   1     1369.00     1452.80     12.77 o 
  -4   1   1    11067.24    10881.71     67.83 o 
  -3   1   1        1.79        1.21      0.81 o 
  -2   1   1     1530.47     1607.71      7.82 o 
   2   1   1     1565.11     1674.78     10.23 o 
   3   1   1     4527.91     4584.56     37.57 o 
   4   1   1     1801.29     1911.36     11.83 o 
   5   1   1     3281.43     3453.26     19.64 o 
   6   1   1      145.76      137.12      3.62 o 
   7   1   1     1241.61     1302.94      8.52 o 
   8   1   1        5.10        1.89      1.90 o 
   9   1   1     6776.30     7332.54     48.20 o 
  10   1   1     2125.75     2318.95     21.70 o 
  11   1   1      171.77      154.31      4.21 o 
  12   1   1     1298.39     1225.72     11.04 o 
  13   1   1     2448.17     2423.64     28.08 o 
  14   1   1      281.30      267.21      6.48 o 
  15   1   1      931.41      832.79     14.51 o 
  16   1   1      876.94      784.73     12.97 o 
  17   1   1        4.77       -1.14      3.27 o 
  18   1   1     1118.90     1130.47     16.20 o 
  19   1   1        1.94        1.51      3.62 o 
  20   1   1       12.55       10.11      3.66 o 
  21   1   1      504.37      541.12      8.05 o 
 -21   2   1      334.56      375.87      7.22 o 
 -20   2   1       15.57       28.62      4.22 o 
 -19   2   1      272.69      294.34      9.14 o 
 -18   2   1       58.91       36.90      3.73 o 
 -17   2   1      169.08      159.22      4.68 o 
 -16   2   1       67.66       86.80      3.95 o 
 -15   2   1       96.57      111.91      4.29 o 
 -14   2   1     2103.15     2002.26     18.54 o 
 -13   2   1      980.56      966.86     10.09 o 
 -12   2   1     1110.71     1076.53     13.06 o 
 -11   2   1     2330.02     2239.47     25.83 o 
 -10   2   1       67.04       58.59      3.90 o 
  -9   2   1     1576.59     1538.80     13.32 o 
  -8   2   1        1.47        1.95      1.96 o 
  -7   2   1     3081.50     3307.95     22.05 o 
  -6   2   1    13644.53    14143.04    210.00 o 
  -5   2   1      433.88      463.59      4.57 o 
  -4   2   1    13689.11    13374.79    115.41 o 
  -3   2   1     7290.80     7222.91     71.76 o 
  -2   2   1    18178.70    16861.93    105.56 o 
  -1   2   1     2059.41     1931.94     10.59 o 
   0   2   1     3664.40     3828.59     24.66 o 
   1   2   1     1452.08     1543.85     10.74 o 
   2   2   1     2215.74     2245.32     12.41 o 
   3   2   1      593.65      557.21      4.90 o 
   4   2   1     1558.13     1534.96      9.64 o 
   5   2   1     1898.20     1870.48     11.14 o 
   6   2   1     2414.17     2147.21     14.15 o 
   7   2   1     5771.17     6090.88     43.21 o 
   8   2   1     8381.22     8653.87     63.99 o 
   9   2   1      151.51      129.40      4.00 o 
  10   2   1     1855.97     1819.93     22.29 o 
  11   2   1     1001.82      940.87      9.10 o 
  12   2   1        9.15       13.48      2.79 o 
  13   2   1       19.60       20.71      3.10 o 
  14   2   1     1672.08     1634.89     25.43 o 
  15   2   1     1443.87     1424.00     12.93 o 
  16   2   1      195.32      191.01      5.76 o 
  17   2   1     2401.09     2366.09     26.37 o 
  18   2   1       17.58       18.00      3.68 o 
  19   2   1      792.62      794.08     10.45 o 
  20   2   1      117.28      141.87      6.54 o 
  21   2   1       13.08       18.51      6.89 o 
 -21   3   1      573.59      583.68      9.11 o 
 -20   3   1     1066.18     1099.45     10.73 o 
 -19   3   1      187.89      186.06      5.40 o 
 -18   3   1      205.18      203.91      5.28 o 
 -17   3   1       89.93       90.29      4.49 o 
 -16   3   1        0.39        4.57      3.67 o 
 -15   3   1        9.27       19.29      3.39 o 
 -14   3   1      421.05      453.22      8.00 o 
 -13   3   1     3406.49     3255.24     24.89 o 
 -12   3   1     5015.79     4982.45     38.78 o 
 -11   3   1      162.15      168.54      3.62 o 
 -10   3   1     2080.76     1989.95     18.05 o 
  -9   3   1      216.22      206.16      5.16 o 
  -8   3   1      751.88      687.34      5.54 o 
  -7   3   1       70.98      113.79      3.42 o 
  -6   3   1      267.57      292.45      7.30 o 
  -5   3   1      564.29      583.38      4.82 o 
  -4   3   1     2734.75     2714.32     15.10 o 
  -3   3   1     1034.33     1035.68      7.12 o 
  -2   3   1     3953.48     3841.25     23.21 o 
  -1   3   1        0.78       10.38      2.31 o 
   0   3   1    17680.76    16558.73    131.28 o 
   1   3   1       11.67       22.69      3.18 o 
   2   3   1     1762.19     1863.36     12.50 o 
   3   3   1      690.57      743.81      8.10 o 
   4   3   1      200.74      179.93      6.08 o 
   5   3   1     1288.90     1362.56      8.86 o 
   6   3   1      488.73      551.58      4.94 o 
   7   3   1      338.26      326.18      3.76 o 
   8   3   1      196.22      254.81      3.62 o 
   9   3   1       67.34       46.24      3.64 o 
  10   3   1      120.83      135.22      6.66 o 
  11   3   1        3.21        4.30      2.76 o 
  12   3   1      777.76      716.18      8.49 o 
  13   3   1      823.30      818.83     10.17 o 
  14   3   1      117.87      115.95      7.79 o 
  15   3   1      854.67      800.86     11.03 o 
  16   3   1      740.63      790.58     11.42 o 
  17   3   1      372.08      384.14      8.33 o 
  18   3   1      414.91      410.74      7.80 o 
  19   3   1      337.57      358.73      9.87 o 
  20   3   1      198.44      194.16      8.38 o 
 -21   4   1        2.04        2.06      3.90 o 
 -20   4   1        3.04        4.97      3.44 o 
 -19   4   1        9.22        7.01      3.58 o 
 -18   4   1       80.34       84.55      4.43 o 
 -17   4   1      118.36      114.75      4.11 o 
 -16   4   1      243.06      250.54      4.91 o 
 -15   4   1      411.43      424.81      6.68 o 
 -14   4   1      409.89      422.45      7.43 o 
 -13   4   1       28.80       34.25      2.83 o 
 -12   4   1     2142.14     2105.81     16.92 o 
 -11   4   1       94.47       91.56      3.87 o 
 -10   4   1        0.53       -0.15      2.21 o 
  -9   4   1     2091.43     2074.81     17.22 o 
  -8   4   1     1219.52     1254.08      9.54 o 
  -7   4   1      949.94     1058.28      9.52 o 
  -6   4   1      248.80      205.67      3.69 o 
  -5   4   1     1569.21     1583.40      9.98 o 
  -4   4   1     1904.35     1770.45     11.68 o 
  -3   4   1     4800.63     5060.71     32.08 o 
  -2   4   1     4834.38     4775.82     29.23 o 
  -1   4   1     1348.92     1326.02      9.15 o 
   0   4   1     1232.65     1147.33     11.12 o 
   1   4   1      712.04      716.88      6.78 o 
   2   4   1       18.05       17.27      2.58 o 
   3   4   1      526.94      512.48      5.75 o 
   4   4   1     1606.40     1448.81      9.70 o 
   5   4   1       96.72      122.42      7.20 o 
   6   4   1     9416.42     9987.95     68.32 o 
   7   4   1     1102.25     1058.76      8.30 o 
   8   4   1      864.15      764.72      7.46 o 
   9   4   1     6435.87     6416.41     39.94 o 
  10   4   1      230.22      223.77      5.56 o 
  11   4   1       17.41       20.81      3.11 o 
  12   4   1      843.46      831.42      8.26 o 
  13   4   1      322.78      289.57      5.33 o 
  14   4   1      190.10      177.70      5.13 o 
  15   4   1       10.00       15.27      3.20 o 
  16   4   1      147.18      152.84      6.95 o 
  17   4   1      679.16      699.82      8.74 o 
  18   4   1      353.30      352.01      7.07 o 
  19   4   1      142.54      142.48      6.46 o 
  20   4   1      179.71      202.81      8.56 o 
 -20   5   1       92.30       86.73      8.33 o 
 -19   5   1       58.26       59.09      4.98 o 
 -18   5   1      655.85      685.63      8.83 o 
 -17   5   1      268.95      261.53      5.02 o 
 -16   5   1        1.28        1.93      2.71 o 
 -15   5   1      207.48      171.04      6.33 o 
 -14   5   1     1302.92     1282.02     11.13 o 
 -13   5   1     1790.75     1669.51     13.72 o 
 -12   5   1       83.60       83.59      3.57 o 
 -11   5   1      798.61      802.02      7.15 o 
 -10   5   1       47.56       49.57      2.76 o 
  -9   5   1       46.23       51.32      3.68 o 
  -8   5   1      930.07      929.81      9.23 o 
  -7   5   1      193.27      173.11      3.94 o 
  -6   5   1     2802.84     2913.62     21.23 o 
  -5   5   1        6.10        4.82      2.31 o 
  -4   5   1       18.62       21.96      3.27 o 
  -3   5   1      772.24      799.97      7.21 o 
  -2   5   1     2838.50     3044.89     20.59 o 
  -1   5   1       68.30       76.90      3.68 o 
   0   5   1       74.56      200.10     25.20 o 
   1   5   1       66.16       58.10      3.75 o 
   2   5   1     1858.45     1948.28     13.13 o 
   3   5   1     2911.54     3093.75     19.99 o 
   4   5   1     1964.17     2081.89     15.00 o 
   5   5   1      601.57      495.85      5.43 o 
   6   5   1      473.78      453.78      7.17 o 
   7   5   1       21.39       27.01      3.26 o 
   8   5   1      488.18      458.36     78.55 o 
   9   5   1      978.96      939.33      8.95 o 
  10   5   1      432.20      406.21      6.83 o 
  11   5   1       29.72       33.56      3.21 o 
  12   5   1       23.38       21.11      4.23 o 
  13   5   1     2338.71     2434.83     19.23 o 
  14   5   1       10.14        9.28      3.08 o 
  15   5   1      332.59      332.96      5.55 o 
  16   5   1       42.08       56.26      5.58 o 
  17   5   1      168.62      184.09      5.01 o 
  18   5   1       48.88       59.70      5.57 o 
  19   5   1       42.32       49.20      8.55 o 
 -19   6   1        1.60       -1.94      3.95 o 
 -18   6   1      146.64      139.40      8.81 o 
 -17   6   1      299.48      285.43     10.99 o 
 -16   6   1       33.49       37.56      3.76 o 
 -15   6   1      417.13      419.35      8.27 o 
 -14   6   1       60.59       72.78      4.23 o 
 -13   6   1        0.51       -0.29      3.01 o 
 -12   6   1      488.17      462.36      6.09 o 
 -11   6   1      368.97      356.14      5.04 o 
 -10   6   1      143.63      134.87      5.07 o 
  -9   6   1     2347.25     2231.06     17.13 o 
  -8   6   1       99.96       91.61      5.62 o 
  -7   6   1      168.53      166.68      6.75 o 
  -6   6   1        7.81        5.48      2.71 o 
  -5   6   1      244.55      265.50      8.17 o 
  -4   6   1       18.10       23.28      3.46 o 
  -3   6   1      342.15      403.68      5.87 o 
  -2   6   1     3350.53     3441.01     23.28 o 
  -1   6   1       97.78      101.26      3.84 o 
   0   6   1      890.24      821.47      8.81 o 
   1   6   1     1306.54     1353.82     13.71 o 
   2   6   1     3188.61     3310.16     22.57 o 
   3   6   1      668.00      599.20      6.74 o 
   4   6   1      462.02      479.36      6.07 o 
   5   6   1        0.05       -1.61      3.61 o 
   6   6   1     3317.56     3541.99     25.20 o 
   7   6   1        0.07        1.95      3.19 o 
   8   6   1      179.24      170.83      5.25 o 
   9   6   1      166.67      145.71      4.80 o 
  10   6   1      336.29      331.54      6.16 o 
  11   6   1       60.99       71.68      6.13 o 
  12   6   1      729.68      695.66     19.44 o 
  13   6   1      303.15      279.51      5.26 o 
  14   6   1        6.74        9.81      3.12 o 
  15   6   1       29.92       39.24      3.65 o 
  16   6   1        1.14        0.81      3.27 o 
  17   6   1      603.33      590.59     10.57 o 
  18   6   1        7.08       15.47      4.70 o 
  19   6   1       59.10       76.94     19.37 o 
 -18   7   1        2.74        1.55      3.28 o 
 -17   7   1        1.83       -3.19      3.19 o 
 -16   7   1      279.62      299.62      9.70 o 
 -15   7   1      816.23      769.77     12.32 o 
 -14   7   1      662.75      664.77      9.50 o 
 -13   7   1      417.54      436.03      6.47 o 
 -12   7   1      521.02      515.50      6.53 o 
 -11   7   1      310.45      289.38      7.28 o 
 -10   7   1      101.31      100.20      4.74 o 
  -9   7   1     1548.86     1570.31     15.72 o 
  -8   7   1      442.30      426.35      7.55 o 
  -7   7   1       38.26       44.31      5.01 o 
  -6   7   1      426.66      405.17      7.47 o 
  -5   7   1     2154.51     2105.47     17.33 o 
  -4   7   1     1314.76     1297.50     12.39 o 
  -3   7   1      311.09      322.27      6.24 o 
  -2   7   1      299.10      314.04      5.85 o 
  -1   7   1       42.79       65.40      5.42 o 
   0   7   1      181.89      201.04      5.79 o 
   1   7   1      673.58      701.30      9.09 o 
   2   7   1      615.05      566.41      7.61 o 
   3   7   1      589.66      550.69      7.09 o 
   4   7   1      108.02      115.21      5.53 o 
   5   7   1       22.23       18.02      3.42 o 
   6   7   1      373.53      357.26      5.92 o 
   7   7   1      204.33      218.13      6.38 o 
   8   7   1       25.88       34.99      4.08 o 
   9   7   1      104.96      108.97      5.68 o 
  10   7   1      103.80      111.86      6.53 o 
  11   7   1     1927.28     1915.41     19.45 o 
  12   7   1       53.98       51.97      4.63 o 
  13   7   1      288.75      305.01     11.06 o 
  14   7   1       15.46       11.57      4.01 o 
  15   7   1       31.69       28.88      4.48 o 
  16   7   1       23.42       15.44      4.40 o 
  17   7   1      193.29      207.43      7.64 o 
 -17   8   1        2.39        4.94      3.79 o 
 -16   8   1        0.00        2.12      4.88 o 
 -15   8   1      258.68      247.90      6.47 o 
 -14   8   1      411.24      416.54      7.06 o 
 -13   8   1      212.25      213.53      6.22 o 
 -12   8   1       91.93       79.57      7.12 o 
 -11   8   1       16.79       18.06      4.63 o 
 -10   8   1     1683.93     1667.51     17.07 o 
  -9   8   1        3.31        4.04      3.75 o 
  -8   8   1        4.51        8.58      3.49 o 
  -7   8   1     1061.86     1066.23     11.39 o 
  -6   8   1      109.69      104.68      5.19 o 
  -5   8   1       46.92       46.64      5.13 o 
  -4   8   1     2833.81     2836.64     21.69 o 
  -3   8   1     1152.97     1136.44     11.81 o 
  -2   8   1        0.77       -3.58      3.86 o 
  -1   8   1     2585.21     2509.01     19.68 o 
   0   8   1      402.90      393.93      7.88 o 
   1   8   1      377.20      377.87      9.22 o 
   2   8   1      470.74      462.43      7.56 o 
   3   8   1      338.32      347.18      6.51 o 
   4   8   1      381.51      357.65      6.84 o 
   5   8   1     1125.95     1054.95     11.15 o 
   6   8   1     1648.07     1639.51     14.67 o 
   7   8   1       92.62       95.61      5.36 o 
   8   8   1     3698.96     3687.81     31.24 o 
   9   8   1      622.63      652.59     10.26 o 
  10   8   1       14.56       11.00      4.85 o 
  11   8   1      220.15      217.12      6.79 o 
  12   8   1      257.03      259.40      5.64 o 
  13   8   1      121.60      129.09      4.92 o 
  14   8   1       30.98       21.12      5.28 o 
  15   8   1      858.90      895.63     20.99 o 
  16   8   1       22.62       29.89      5.60 o 
 -15   9   1       28.11       23.46      5.92 o 
 -14   9   1      267.11      253.83      8.89 o 
 -13   9   1        4.03        5.29      3.83 o 
 -12   9   1     1083.73     1092.28     13.26 o 
 -11   9   1      108.34      113.11      9.37 o 
 -10   9   1     1903.90     1886.05     23.77 o 
  -9   9   1      590.09      599.11     13.20 o 
  -8   9   1       26.06       26.61      4.05 o 
  -7   9   1        3.08        4.95      3.97 o 
  -6   9   1        1.38        1.15      3.43 o 
  -5   9   1     1001.28      976.73     11.86 o 
  -4   9   1      193.14      212.95      7.17 o 
  -3   9   1     1008.24     1028.11     13.08 o 
  -2   9   1        0.99        5.02      3.73 o 
  -1   9   1      633.70      616.47     13.59 o 
   0   9   1      737.78      726.18     12.27 o 
   1   9   1      228.23      227.12      8.38 o 
   2   9   1     1618.24     1537.26     14.21 o 
   3   9   1        0.28        0.58      4.81 o 
   4   9   1        6.10        9.52      3.79 o 
   5   9   1      473.01      447.13      7.90 o 
   6   9   1        0.05        0.00      4.00 o 
   7   9   1       85.34       75.13      4.66 o 
   8   9   1      223.44      205.84      8.24 o 
   9   9   1      140.33      134.80      6.03 o 
  10   9   1       27.00       23.60      5.69 o 
  11   9   1      374.39      362.94     10.08 o 
  12   9   1      290.81      303.45      8.50 o 
  13   9   1      209.56      238.54      6.05 o 
  14   9   1        0.11        3.71      3.59 o 
  15   9   1      305.09      268.56      7.82 o 
 -13  10   1      102.92       93.23      5.38 o 
 -12  10   1      244.28      250.77      8.06 o 
 -11  10   1      167.95      154.54      6.82 o 
 -10  10   1      351.46      375.64      8.97 o 
  -9  10   1      461.11      476.30     17.12 o 
  -8  10   1       95.26       96.46      5.26 o 
  -7  10   1      760.60      749.06     11.14 o 
  -6  10   1      121.41      120.61      8.46 o 
  -5  10   1      119.57      128.08      6.63 o 
  -4  10   1      500.01      500.74      9.14 o 
  -3  10   1       23.97       20.05      4.43 o 
  -2  10   1       98.60       99.71      6.58 o 
  -1  10   1       22.58       25.50      4.63 o 
   0  10   1      514.51      503.49      9.14 o 
   1  10   1      444.49      468.69      8.95 o 
   2  10   1     1467.31     1454.09     15.09 o 
   3  10   1       41.99       49.42      5.55 o 
   4  10   1       22.85       18.31      5.82 o 
   5  10   1       69.58       69.82      5.71 o 
   6  10   1       46.49       43.08      5.06 o 
   7  10   1     1002.41     1019.17     12.01 o 
   8  10   1        2.11       -3.94      4.95 o 
   9  10   1      185.56      212.39      8.57 o 
  10  10   1      112.67      119.75      7.36 o 
  11  10   1       24.47       27.83      5.86 o 
  12  10   1      213.36      229.65      8.32 o 
  13  10   1       28.06       17.96      4.27 o 
 -11  11   1      368.26      395.66      9.58 o 
 -10  11   1      298.73      319.08     11.53 o 
  -9  11   1       23.82       25.87      7.39 o 
  -8  11   1      137.58      132.75      6.23 o 
  -7  11   1      687.65      668.43      9.93 o 
  -6  11   1      433.27      442.05     15.64 o 
  -5  11   1      294.04      307.78     14.05 o 
  -4  11   1      291.19      297.46      7.43 o 
  -3  11   1        0.02       11.39      7.05 o 
  -2  11   1      275.71      276.40      7.42 o 
  -1  11   1        0.65        7.52      4.59 o 
   0  11   1      314.67      320.76      7.60 o 
   1  11   1      899.60      880.21     14.07 o 
   2  11   1      280.97      308.64      7.51 o 
   3  11   1     1085.63     1067.59     13.49 o 
   4  11   1      119.49      127.72     10.03 o 
   5  11   1      127.50      126.62      6.68 o 
   6  11   1        8.40       19.05      5.08 o 
   7  11   1      317.51      350.38     14.13 o 
   8  11   1        3.15       10.66      5.42 o 
   9  11   1       18.57       17.89      6.70 o 
  10  11   1      488.63      483.84     10.35 o 
  -7  12   1      111.95      120.85      8.47 o 
  -6  12   1      181.73      215.37     12.94 o 
  -5  12   1       81.81       88.98      8.27 o 
  -4  12   1       24.78       13.00      7.58 o 
  -3  12   1       30.53       35.43      5.22 o 
  -2  12   1       40.52       47.66      5.84 o 
  -1  12   1       38.44       43.03      5.32 o 
   0  12   1      442.76      461.32      9.06 o 
   1  12   1      126.32      119.74      6.64 o 
   2  12   1      172.33      171.30      7.07 o 
   3  12   1        9.23        9.99      5.48 o 
   4  12   1        1.49        2.37      5.16 o 
   5  12   1        0.45        1.42      4.43 o 
   6  12   1       19.50       17.53      5.69 o 
 -22   0   2      305.52      345.08     21.69 o 
 -21   0   2      930.41      941.77     12.25 o 
 -20   0   2      582.61      571.61      9.81 o 
 -19   0   2      138.54      124.86      6.49 o 
 -18   0   2      348.97      311.92     14.53 o 
 -17   0   2       31.03       27.00      4.99 o 
 -16   0   2      374.08      277.33      6.78 o 
 -15   0   2     3181.36     3120.78     76.57 o 
 -14   0   2      792.87      733.75      9.88 o 
 -13   0   2      610.90      614.09      9.70 o 
 -12   0   2     1558.81     1547.52     38.55 o 
 -11   0   2     1108.71     1058.63     14.15 o 
 -10   0   2      740.45      815.37      9.71 o 
  -9   0   2        0.02        0.28      2.76 o 
  -8   0   2        0.71       -0.20      1.81 o 
  -7   0   2      358.11      328.02     10.97 o 
  -6   0   2    13126.21    12471.20    126.50 o 
  -5   0   2      172.30      158.07      5.22 o 
  -4   0   2    20290.37    17980.74    191.29 o 
  -3   0   2     1626.79     1512.38      9.81 o 
  -2   0   2     4365.14     4461.11    220.66 o 
   1   0   2     1396.76     1431.17      8.95 o 
   2   0   2     4279.91     4428.00     52.30 o 
   3   0   2     7387.65     7944.74     75.78 o 
   4   0   2     1887.54     1729.83     18.48 o 
   5   0   2    26047.09    24557.84    302.47 o 
   6   0   2     2023.04     1858.36     19.77 o 
   7   0   2    13832.89    15003.34    290.05 o 
   8   0   2     3560.58     3389.05     74.40 o 
   9   0   2     3399.58     3829.91     40.70 o 
  10   0   2      970.10      899.23     25.17 o 
  11   0   2     3382.88     3347.39     67.30 o 
  12   0   2     1161.45     1077.17     32.57 o 
  13   0   2     1047.93     1027.77     31.32 o 
  14   0   2     4697.49     4589.93    164.75 o 
  15   0   2     1004.41      931.28     59.51 o 
  16   0   2      386.28      359.22     11.91 o 
  17   0   2      833.96      787.89     20.33 o 
  18   0   2        0.12        2.31      4.86 o 
  19   0   2      163.16      168.56      6.61 o 
  20   0   2        2.24        9.34      5.07 o 
  21   0   2      934.44     1054.92     18.77 o 
 -22   1   2      277.15      272.45      6.60 o 
 -21   1   2      300.52      316.85      8.64 o 
 -20   1   2      132.57      156.43      5.17 o 
 -19   1   2       47.99       43.27      6.94 o 
 -18   1   2       30.51       30.03      3.33 o 
 -17   1   2      535.97      530.30      7.76 o 
 -16   1   2     1827.65     1781.92     15.72 o 
 -15   1   2      678.65      622.88      9.08 o 
 -14   1   2     3736.98     3591.53     23.90 o 
 -13   1   2     1390.95     1404.40     15.09 o 
 -12   1   2      182.67      173.99      3.36 o 
 -11   1   2     1404.93     1443.00     15.49 o 
 -10   1   2      242.91      222.89      3.13 o 
  -9   1   2      155.26      177.60      6.22 o 
  -8   1   2      908.13      825.93      5.95 o 
  -7   1   2     1724.71     1768.74     10.07 o 
  -6   1   2     7100.48     7117.67     69.43 o 
  -5   1   2      278.82      286.00      2.97 o 
  -4   1   2     9277.59     9468.71    172.56 o 
  -3   1   2      182.83      156.02      2.62 o 
  -2   1   2      292.90      321.54      2.23 o 
  -1   1   2      673.32      712.41      3.60 o 
   0   1   2      503.99      572.10      3.05 o 
   1   1   2      615.45      682.89      7.41 o 
   2   1   2     1453.00     1530.13      9.58 o 
   3   1   2      194.30      127.93     62.05 o 
   4   1   2      116.43      118.86      2.62 o 
   5   1   2      771.08      740.44      6.72 o 
   6   1   2      150.65      137.52      3.07 o 
   7   1   2      498.68      488.28      6.07 o 
   8   1   2      769.35      845.88      7.08 o 
   9   1   2        4.20        6.25      2.01 o 
  10   1   2      392.17      426.85      4.98 o 
  11   1   2      578.14      613.01      6.46 o 
  12   1   2      160.09      161.77      6.83 o 
  13   1   2      141.04      143.49      4.75 o 
  14   1   2     1052.99     1003.62      9.36 o 
  15   1   2      226.20      207.34      9.94 o 
  16   1   2      208.56      212.57      5.40 o 
  17   1   2       63.62       67.35      4.10 o 
  18   1   2       28.23       32.05      4.64 o 
  19   1   2       41.72       46.34      4.88 o 
  20   1   2       43.76       42.22      3.75 o 
  21   1   2       47.78       48.91      4.97 o 
 -22   2   2       41.23       64.63     13.86 o 
 -21   2   2       62.37       60.17     11.31 o 
 -20   2   2      382.35      430.82     12.79 o 
 -19   2   2       14.06       12.13      3.89 o 
 -18   2   2        1.82        9.62      3.50 o 
 -17   2   2      261.72      276.71      6.20 o 
 -16   2   2      296.61      229.18      5.96 o 
 -15   2   2        4.49        8.43      2.94 o 
 -14   2   2      863.15      796.86     10.47 o 
 -13   2   2       18.39       18.50      3.15 o 
 -12   2   2      520.25      534.31      7.09 o 
 -11   2   2      162.00      165.28      4.54 o 
 -10   2   2        1.93        2.21      2.03 o 
  -9   2   2      417.72      443.38      6.00 o 
  -8   2   2     4877.22     5067.72     34.53 o 
  -7   2   2     3664.22     4008.58     23.26 o 
  -6   2   2        1.73        1.60      1.13 o 
  -5   2   2     3800.98     3933.92     22.98 o 
  -4   2   2      499.11      514.22      4.55 o 
  -3   2   2       83.26       78.44      2.50 o 
  -2   2   2      308.79      324.66      3.65 o 
  -1   2   2      333.81      319.21      3.39 o 
   0   2   2        1.94        9.41      1.78 o 
   1   2   2      982.31     1025.97      8.09 o 
   2   2   2     1146.04     1163.01     10.29 o 
   3   2   2      850.12      817.20      6.19 o 
   4   2   2     3671.36     3886.60     24.99 o 
   5   2   2     2609.08     2539.68     17.83 o 
   6   2   2      153.59      160.25      4.27 o 
   7   2   2      178.76      143.44      4.76 o 
   8   2   2      330.36      375.99      5.29 o 
   9   2   2       19.22       34.44      2.49 o 
  10   2   2      318.07      323.07      5.89 o 
  11   2   2      130.81      143.13      4.94 o 
  12   2   2       59.31       66.20      4.04 o 
  13   2   2      915.69      901.44     10.44 o 
  14   2   2      601.21      581.51      7.99 o 
  15   2   2       97.86      117.30      6.42 o 
  16   2   2      367.99      377.21      6.33 o 
  17   2   2       88.34       91.79      7.10 o 
  18   2   2      117.59      110.68      5.85 o 
  19   2   2        2.40        6.29      4.55 o 
  20   2   2        0.88        5.22      3.68 o 
 -21   3   2        0.71       -3.01      3.01 o 
 -20   3   2        1.82        3.55      3.06 o 
 -19   3   2       42.99       47.49      3.93 o 
 -18   3   2       25.98       28.48      3.20 o 
 -17   3   2      119.90      123.85      3.73 o 
 -16   3   2       90.73      104.80      4.22 o 
 -15   3   2      422.04      394.60      5.80 o 
 -14   3   2      487.73      477.18      5.68 o 
 -13   3   2      211.99      208.40      4.07 o 
 -12   3   2        0.70        1.09      1.85 o 
 -11   3   2      415.78      418.97      4.80 o 
 -10   3   2      140.82      129.31      2.69 o 
  -9   3   2        8.11       10.45      2.33 o 
  -8   3   2     2548.52     2662.46     14.82 o 
  -7   3   2      409.38      459.48      4.44 o 
  -6   3   2     1615.78     1659.45     10.37 o 
  -5   3   2     1238.85     1419.45      8.05 o 
  -4   3   2     2432.58     2506.14     20.22 o 
  -3   3   2        0.02        3.23      2.05 o 
  -2   3   2      808.22      960.36      6.81 o 
  -1   3   2       22.84       17.53      2.33 o 
   0   3   2     3522.63     3698.71     24.89 o 
   1   3   2    13697.85    14122.08    110.48 o 
   2   3   2      529.50      522.72      6.23 o 
   3   3   2     1610.91     1772.87     11.24 o 
   4   3   2     1839.52     1905.23     14.01 o 
   5   3   2     2084.33     1194.51    602.69 o 
   6   3   2       76.85       85.92      2.22 o 
   7   3   2      117.06      120.76      2.46 o 
   8   3   2      514.12      512.42      6.67 o 
   9   3   2       49.85       55.98      3.60 o 
  10   3   2      338.16      327.07      4.95 o 
  11   3   2     2574.48     2544.93     20.20 o 
  12   3   2      212.46      201.65      4.58 o 
  13   3   2       81.56       91.44      3.93 o 
  14   3   2       71.61       65.45      3.98 o 
  15   3   2      235.84      221.82      5.07 o 
  16   3   2       40.02       34.33      3.84 o 
  17   3   2      118.55      119.41      4.62 o 
  18   3   2       37.79       43.48      4.60 o 
  19   3   2      249.24      248.38      6.40 o 
  20   3   2      292.86      306.77     10.25 o 
 -21   4   2       78.34       76.04      7.32 o 
 -20   4   2      259.54      295.37      7.02 o 
 -19   4   2      801.23      812.31     12.12 o 
 -18   4   2        5.04        6.78      2.73 o 
 -17   4   2       36.98       39.24      5.27 o 
 -16   4   2      123.91      109.50      3.83 o 
 -15   4   2      614.42      567.22      6.24 o 
 -14   4   2      953.53      934.65     10.08 o 
 -13   4   2     2119.67     2117.29     15.66 o 
 -12   4   2        1.35        6.82      2.21 o 
 -11   4   2      245.28      236.64      4.17 o 
 -10   4   2      826.17      892.11      6.87 o 
  -9   4   2        1.22        1.13      1.74 o 
  -8   4   2        0.10        3.46      2.13 o 
  -7   4   2       62.44       53.72      3.01 o 
  -6   4   2     8059.90     8570.94     51.81 o 
  -5   4   2     2400.06     2627.50     15.29 o 
  -4   4   2    11898.61    12584.38     79.86 o 
  -3   4   2       16.22       23.21      2.42 o 
  -2   4   2      572.99      505.08      7.10 o 
  -1   4   2     9419.61    10381.90     69.73 o 
   0   4   2      342.35      470.47      7.10 o 
   1   4   2       76.88       98.95      4.57 o 
   2   4   2        4.61       19.54      3.25 o 
   3   4   2     5687.17     6067.91     38.13 o 
   4   4   2     1566.39     1579.29     10.53 o 
   5   4   2     1049.11     1020.37      8.92 o 
   6   4   2     2367.35     2243.59     16.90 o 
   7   4   2      177.85      167.64      5.66 o 
   8   4   2      934.92      886.43      6.51 o 
   9   4   2       76.23       80.91      3.49 o 
  10   4   2       28.71       25.08      3.21 o 
  11   4   2       22.21       22.78      3.00 o 
  12   4   2      137.14      140.21      4.81 o 
  13   4   2     2461.52     2404.53     18.20 o 
  14   4   2     1547.68     1503.12     12.34 o 
  15   4   2      308.30      324.61      5.71 o 
  16   4   2       29.60       32.89      3.45 o 
  17   4   2        0.53        2.25      2.80 o 
  18   4   2       72.88       75.78      4.64 o 
  19   4   2        0.24        1.09      3.63 o 
  20   4   2       28.42       35.07      5.89 o 
 -20   5   2        9.99       13.98      3.26 o 
 -19   5   2       32.91       23.23      3.97 o 
 -18   5   2      416.70      447.01      8.34 o 
 -17   5   2      335.31      335.64      6.12 o 
 -16   5   2     1695.04     1702.56     13.93 o 
 -15   5   2     2032.87     2074.13     16.45 o 
 -14   5   2      178.75      185.85      5.37 o 
 -13   5   2      325.89      307.22      8.49 o 
 -12   5   2      395.05      361.54      5.25 o 
 -11   5   2       75.60       68.22      4.00 o 
 -10   5   2      527.40      549.67      5.26 o 
  -9   5   2      217.49      242.01      4.58 o 
  -8   5   2      613.01      564.67      6.19 o 
  -7   5   2      136.58      189.75      4.24 o 
  -6   5   2     5380.61     5513.80     33.45 o 
  -5   5   2     2022.67     2078.41     14.69 o 
  -4   5   2     5432.87     5624.23     37.29 o 
  -3   5   2      746.33      759.21      7.40 o 
  -2   5   2      104.95      108.13      3.42 o 
  -1   5   2     2004.88     2144.82     14.78 o 
   0   5   2      943.23     1021.79      9.66 o 
   1   5   2     1023.13     1179.18     10.73 o 
   2   5   2       44.05       77.00      4.01 o 
   3   5   2     2451.04     2452.65     16.68 o 
   4   5   2      743.99      796.69      7.42 o 
   5   5   2       65.96       70.10      5.93 o 
   6   5   2       10.58        7.65      2.95 o 
   7   5   2       67.61       65.01      3.71 o 
   8   5   2      252.52      243.18      5.31 o 
   9   5   2      382.54      362.31      5.89 o 
  10   5   2      244.47      261.62      6.14 o 
  11   5   2      544.88      564.68     10.42 o 
  12   5   2      281.07      292.98      5.90 o 
  13   5   2       96.62       86.04      3.88 o 
  14   5   2     1088.54     1112.42     10.29 o 
  15   5   2      248.61      238.60      5.99 o 
  16   5   2       36.66       35.28      3.55 o 
  17   5   2       25.70       31.56      3.71 o 
  18   5   2      349.65      362.16      7.18 o 
  19   5   2       28.19       25.09      3.85 o 
 -19   6   2       82.32      106.00      7.54 o 
 -18   6   2      116.06      123.09      4.60 o 
 -17   6   2       55.19       80.32      9.61 o 
 -16   6   2      113.99      130.77      6.94 o 
 -15   6   2       76.67       91.94      6.38 o 
 -14   6   2      102.59       93.87      4.90 o 
 -13   6   2       31.89       25.26      3.47 o 
 -12   6   2       49.19       53.79      3.14 o 
 -11   6   2     1814.44     1769.49     12.61 o 
 -10   6   2      241.64      249.10      5.48 o 
  -9   6   2      199.96      198.79      5.39 o 
  -8   6   2     1660.55     1612.49     12.67 o 
  -7   6   2     2928.14     2878.64     19.83 o 
  -6   6   2      550.75      550.18      7.06 o 
  -5   6   2     1509.00     1512.61     12.10 o 
  -4   6   2      312.43      269.16      8.65 o 
  -3   6   2     1066.90     1014.65      9.93 o 
  -2   6   2       35.55       30.62      3.75 o 
  -1   6   2       26.12       54.85      3.49 o 
   0   6   2      145.22      126.20      5.68 o 
   1   6   2       46.71       70.72      4.53 o 
   2   6   2     1595.36     1614.48     14.84 o 
   3   6   2      887.55      893.34      9.38 o 
   4   6   2     1703.33     1580.48     12.34 o 
   5   6   2     4859.34     5012.44     35.17 o 
   6   6   2     3034.49     2961.81     24.43 o 
   7   6   2      128.13      133.40      7.30 o 
   8   6   2       34.55       47.52      3.75 o 
   9   6   2      523.72      538.54      8.35 o 
  10   6   2      192.48      193.21      4.48 o 
  11   6   2       79.02       77.76      3.95 o 
  12   6   2      135.15      120.03      6.39 o 
  13   6   2      111.69      119.00      6.08 o 
  14   6   2      281.92      285.60      8.09 o 
  15   6   2     1012.21      884.36    171.40 o 
  16   6   2     1447.21      990.74    307.68 o 
  17   6   2      404.49      408.92     31.26 o 
  18   6   2      389.81      391.49     30.51 o 
 -18   7   2      436.24      415.15     13.74 o 
 -17   7   2        0.86        5.78      3.06 o 
 -16   7   2      414.26      434.47      7.08 o 
 -15   7   2       41.21       56.81      4.13 o 
 -14   7   2      490.44      489.23      9.34 o 
 -13   7   2      392.85      442.61      7.08 o 
 -12   7   2      675.83      711.60      7.32 o 
 -11   7   2      391.70      380.83     11.80 o 
 -10   7   2       65.92       77.79      4.43 o 
  -9   7   2      594.93      592.33     10.26 o 
  -8   7   2       21.80       22.64      3.48 o 
  -7   7   2      165.13      173.35      4.77 o 
  -6   7   2      455.02      466.80      6.77 o 
  -5   7   2      518.08      509.24      7.47 o 
  -4   7   2      818.55      714.78      7.88 o 
  -3   7   2     1105.90     1097.48     10.18 o 
  -2   7   2     1734.46     1806.16     14.37 o 
  -1   7   2      452.05      473.84      7.74 o 
   0   7   2      738.80      717.26      8.77 o 
   1   7   2        3.96        1.28      3.54 o 
   2   7   2        0.33        1.64      3.28 o 
   3   7   2     1864.26     1937.86     15.75 o 
   4   7   2      126.00      119.32      5.15 o 
   5   7   2      863.22      902.35     10.11 o 
   6   7   2        0.17       -2.93      2.93 o 
   7   7   2     1413.22     1392.59     15.39 o 
   8   7   2      573.45      553.05     10.72 o 
   9   7   2     2636.35     2630.82     24.36 o 
  10   7   2      167.05      165.53      6.27 o 
  11   7   2       45.28       40.74      3.95 o 
  12   7   2      612.57      602.92      7.58 o 
  13   7   2      100.37      103.85      6.69 o 
  14   7   2       16.12       16.50      4.46 o 
  15   7   2      283.98      314.91     15.33 o 
  16   7   2       14.46        7.62      4.57 o 
  17   7   2       26.51       25.52      6.94 o 
 -17   8   2      598.21      649.45     14.80 o 
 -16   8   2       83.62       93.47      7.62 o 
 -15   8   2      147.72      153.89     10.51 o 
 -14   8   2       58.55       59.20      4.22 o 
 -13   8   2       13.79       16.28      3.53 o 
 -12   8   2      301.02      307.00      8.14 o 
 -11   8   2     1585.25     1579.32     17.49 o 
 -10   8   2     1191.81     1182.58     15.64 o 
  -9   8   2      263.93      242.08      6.28 o 
  -8   8   2        0.19        2.16      3.00 o 
  -7   8   2       40.71       41.13      3.82 o 
  -6   8   2        1.23        4.66      4.02 o 
  -5   8   2      918.39      929.32     12.06 o 
  -4   8   2     1778.70     1715.70     15.23 o 
  -3   8   2      657.84      618.64     10.62 o 
  -2   8   2     1413.58     1397.68     13.28 o 
  -1   8   2        0.27       -0.38      3.52 o 
   0   8   2       22.17       26.52      4.42 o 
   1   8   2     2212.18     2196.36     20.90 o 
   2   8   2      461.18      452.41      7.99 o 
   3   8   2      392.86      381.58      7.99 o 
   4   8   2      129.69      137.63      6.11 o 
   5   8   2      358.05      381.30      6.81 o 
   6   8   2        1.77        5.68      3.53 o 
   7   8   2       59.63       46.35      4.47 o 
   8   8   2      401.52      365.78      7.56 o 
   9   8   2      465.76      491.66     10.15 o 
  10   8   2      906.95      897.43     11.10 o 
  11   8   2        1.25        1.76      5.00 o 
  12   8   2        4.37       -0.09      4.56 o 
  13   8   2      218.74      240.46      6.57 o 
  14   8   2      235.70      241.00      7.85 o 
  15   8   2      279.53      285.56      9.82 o 
  16   8   2        1.39        3.09      5.16 o 
 -15   9   2       52.87       65.03      6.78 o 
 -14   9   2       12.24        9.39      3.71 o 
 -13   9   2       65.01       69.17      4.74 o 
 -12   9   2       33.40       44.43      5.55 o 
 -11   9   2        5.23        8.76      4.44 o 
 -10   9   2      690.49      687.13     12.20 o 
  -9   9   2      335.62      351.18     31.78 o 
  -8   9   2        0.21        5.02      3.80 o 
  -7   9   2     1062.46     1034.44     11.19 o 
  -6   9   2      417.51      404.78      7.57 o 
  -5   9   2       24.82       26.57      5.97 o 
  -4   9   2     2309.53     2255.41     31.25 o 
  -3   9   2      516.01      489.41      7.76 o 
  -2   9   2      379.27      412.44      7.73 o 
  -1   9   2     2205.76     2235.00     19.53 o 
   0   9   2      424.31      426.23      8.06 o 
   1   9   2      280.20      292.02      6.07 o 
   2   9   2     1477.90     1429.99     14.95 o 
   3   9   2       44.20       41.36      4.44 o 
   4   9   2      488.79      510.24     11.95 o 
   5   9   2      203.81      226.55      6.00 o 
   6   9   2      825.81      815.39     10.18 o 
   7   9   2      301.05      316.60     14.80 o 
   8   9   2      263.15      247.60      7.21 o 
   9   9   2      293.12      286.75      7.79 o 
  10   9   2       74.22       84.82      6.19 o 
  11   9   2     3239.88     3302.44     30.45 o 
  12   9   2       30.68       20.42      4.23 o 
  13   9   2       37.24       36.02      5.23 o 
  14   9   2       29.16       26.54      6.40 o 
 -13  10   2        0.62        0.05      4.16 o 
 -12  10   2      120.10      125.24      6.74 o 
 -11  10   2      192.06      193.71      7.46 o 
 -10  10   2      222.14      224.39     14.39 o 
  -9  10   2      279.62      305.07     10.80 o 
  -8  10   2      179.29      188.03     22.58 o 
  -7  10   2       32.97       35.44      4.76 o 
  -6  10   2      236.13      249.78      7.35 o 
  -5  10   2      289.22      275.81      7.29 o 
  -4  10   2       48.15       45.46      4.71 o 
  -3  10   2     1066.61     1022.35     13.85 o 
  -2  10   2      333.42      304.81      7.19 o 
  -1  10   2        6.62        7.64      4.94 o 
   0  10   2        5.76        6.18      4.02 o 
   1  10   2      132.43      126.42      6.29 o 
   2  10   2        4.89        8.52      4.05 o 
   3  10   2      379.23      372.98      8.03 o 
   4  10   2     1908.96     1949.98     20.27 o 
   5  10   2      123.46      116.73      5.59 o 
   6  10   2      482.68      467.41      8.62 o 
   7  10   2        0.23       -0.70      4.26 o 
   8  10   2      367.24      368.88      9.04 o 
   9  10   2       12.11        3.82      7.15 o 
  10  10   2      571.30      569.85     12.13 o 
  11  10   2       16.89       21.25      6.42 o 
  12  10   2        4.45        5.85      4.61 o 
 -11  11   2      234.41      240.67     22.16 o 
 -10  11   2      170.64      171.97      7.83 o 
  -9  11   2       65.42       60.54      7.56 o 
  -8  11   2        1.05        0.17      4.57 o 
  -7  11   2      194.62      205.36      8.02 o 
  -6  11   2      168.67      157.36      6.61 o 
  -5  11   2      375.39      360.74     11.22 o 
  -4  11   2       85.17      101.47      7.01 o 
  -3  11   2       63.21       66.52      5.45 o 
  -2  11   2      158.05      171.88      6.98 o 
  -1  11   2       15.58       15.75      4.41 o 
   0  11   2       22.49       18.74      4.64 o 
   1  11   2        2.27        5.93      4.38 o 
   2  11   2      294.19      307.12      7.54 o 
   3  11   2        3.65        1.88      4.04 o 
   4  11   2       23.57       24.30      4.99 o 
   5  11   2      175.44      191.33     13.19 o 
   6  11   2      144.17      133.80     12.12 o 
   7  11   2       23.98       25.43      5.58 o 
   8  11   2       32.33       33.71      6.03 o 
   9  11   2        0.19        6.90      9.87 o 
  10  11   2        1.02       17.50      7.34 o 
  -7  12   2      236.81      242.57      8.88 o 
  -6  12   2       49.22      244.55    152.85 o 
  -5  12   2      188.68      164.57     13.53 o 
  -4  12   2       17.16       14.29      6.71 o 
  -3  12   2       68.94       66.41      7.93 o 
  -2  12   2      187.50      180.17      7.49 o 
  -1  12   2       32.31       32.26      5.62 o 
   0  12   2        0.47        1.45      4.44 o 
   1  12   2       48.88       45.28      5.46 o 
   2  12   2      325.02      338.86      8.51 o 
   3  12   2      672.26      629.29     11.19 o 
   4  12   2       22.69       26.80      5.19 o 
   5  12   2        5.74       13.75      5.72 o 
   6  12   2       88.01       80.84      7.00 o 
 -22   1   3       14.91        1.56      3.12 o 
 -21   1   3       63.90       77.30      5.06 o 
 -20   1   3      260.09      280.56      5.54 o 
 -19   1   3      156.38      163.64      5.55 o 
 -18   1   3       15.55       20.57      3.07 o 
 -17   1   3     1721.54     1656.16     17.30 o 
 -16   1   3      130.06      115.06      3.68 o 
 -15   1   3     2591.82     2618.53     20.88 o 
 -14   1   3      345.34      345.60      6.46 o 
 -13   1   3      376.01      355.57     10.55 o 
 -12   1   3      216.91      194.60      4.91 o 
 -11   1   3       14.81       13.30      1.71 o 
 -10   1   3     2766.95     2878.54     16.77 o 
  -9   1   3     3643.47     4090.47     24.02 o 
  -8   1   3      439.55      374.02      5.38 o 
  -7   1   3     2696.37     3121.01     25.48 o 
  -6   1   3     3285.57     3127.94     22.62 o 
  -5   1   3      122.05      158.44      6.59 o 
  -4   1   3     2314.71     2105.06     15.10 o 
  -3   1   3      751.51      708.28      4.95 o 
  -2   1   3     3477.18     3962.37     20.44 o 
  -1   1   3    24900.17    21579.39    195.96 o 
   0   1   3    16497.45    14753.03    141.16 o 
   1   1   3    55449.48    48579.66    573.93 o 
   2   1   3     2415.46     2464.66     26.50 o 
   3   1   3       14.91       46.02      4.05 o 
   4   1   3     2595.34     2881.55     26.71 o 
   5   1   3     2181.39     2504.81     18.39 o 
   6   1   3       22.79       22.55      1.39 o 
   7   1   3      931.33     1001.41      7.43 o 
   8   1   3       12.23       10.28      2.18 o 
   9   1   3      434.68      403.35      4.88 o 
  10   1   3     1802.68     1784.73     21.22 o 
  11   1   3       64.66       75.74      2.89 o 
  12   1   3       53.90       53.17      2.93 o 
  13   1   3     3721.81     3630.72     56.80 o 
  14   1   3      360.86      342.60      7.49 o 
  15   1   3       97.87      102.04      3.97 o 
  16   1   3     1606.80     1549.82     27.26 o 
  17   1   3      644.64      612.01     14.68 o 
  18   1   3      144.71      126.34      6.34 o 
  19   1   3       98.39      112.20     10.35 o 
  20   1   3      472.14      454.88     16.49 o 
 -22   2   3       17.13       12.54      7.30 o 
 -21   2   3        2.23        8.22      4.52 o 
 -20   2   3        2.46        3.28      3.86 o 
 -19   2   3      288.13      310.56      7.06 o 
 -18   2   3       28.22       27.30      4.11 o 
 -17   2   3      473.41      411.29      5.87 o 
 -16   2   3      603.73      563.53      9.76 o 
 -15   2   3     1071.13      945.13     11.95 o 
 -14   2   3       61.90       58.99      3.25 o 
 -13   2   3     1775.50     1771.27     14.11 o 
 -12   2   3      963.94      958.40      8.17 o 
 -11   2   3      215.14      230.55      3.90 o 
 -10   2   3      542.81      508.38      6.16 o 
  -9   2   3      449.56      442.83      7.79 o 
  -8   2   3       11.04        9.71      1.25 o 
  -7   2   3     3296.80     3357.85     16.87 o 
  -6   2   3     2024.48     2130.26     23.31 o 
  -5   2   3       45.72       69.19      1.83 o 
  -4   2   3     3150.05     3149.58     18.39 o 
  -3   2   3     5467.39     5709.35     68.11 o 
  -2   2   3    29345.41    26643.04    190.66 o 
  -1   2   3      546.08      574.44      7.87 o 
   0   2   3    13107.84    12517.75    115.44 o 
   1   2   3    27765.44    25876.25    226.40 o 
   2   2   3    29161.80    26422.43    274.66 o 
   3   2   3     2558.88     2643.35     16.49 o 
   4   2   3     5709.36     5460.28     41.62 o 
   5   2   3     1306.06     1318.94     33.40 o 
   6   2   3      605.73      572.59      5.07 o 
   7   2   3       58.25       64.78      2.87 o 
   8   2   3     2272.77     2376.43     24.17 o 
   9   2   3       46.63       40.28      2.47 o 
  10   2   3     2593.13     2439.08     18.65 o 
  11   2   3     1315.15     1281.90     10.92 o 
  12   2   3      440.48      397.65      5.81 o 
  13   2   3     2611.41     2583.14     28.01 o 
  14   2   3     1405.98     1404.55     19.37 o 
  15   2   3      332.63      312.96     10.02 o 
  16   2   3      129.01      133.34      5.67 o 
  17   2   3      206.04      222.73     13.90 o 
  18   2   3        4.51        0.82      6.04 o 
  19   2   3      121.15      131.69     10.26 o 
  20   2   3      741.07      745.53     16.68 o 
 -21   3   3       12.78        0.53      4.37 o 
 -20   3   3      588.78      625.96     12.92 o 
 -19   3   3     1726.79     1730.67     20.19 o 
 -18   3   3      691.50      663.68      8.49 o 
 -17   3   3     1578.72     1601.47     15.89 o 
 -16   3   3      532.97      537.55      6.46 o 
 -15   3   3      497.29      455.63      9.83 o 
 -14   3   3      299.37      310.95      7.25 o 
 -13   3   3     1195.70     1223.64      9.04 o 
 -12   3   3        9.99        7.83      2.30 o 
 -11   3   3        4.34        3.53      1.55 o 
 -10   3   3     2376.43     2254.44     16.67 o 
  -9   3   3      410.50      334.35      3.88 o 
  -8   3   3     6165.20     6297.84     62.79 o 
  -7   3   3    14522.30    15970.75    202.52 o 
  -6   3   3     5050.24     5051.31     32.78 o 
  -5   3   3      266.74      268.13      4.54 o 
  -4   3   3       33.56        6.24      1.53 o 
  -3   3   3       42.29       31.29      1.79 o 
  -2   3   3      373.00      385.25      5.97 o 
  -1   3   3     9530.20    10518.36     69.59 o 
   0   3   3       32.74       32.62     10.75 o 
   1   3   3      675.12      777.53      7.91 o 
   2   3   3     2980.70     3092.57     21.62 o 
   3   3   3     1264.29     1231.87      8.71 o 
   4   3   3     2388.36     2433.78     17.90 o 
   5   3   3     1126.80     1165.94      9.00 o 
   6   3   3     3499.01     3685.36     22.49 o 
   7   3   3        0.86        3.56      2.15 o 
   8   3   3      165.14      209.17      9.13 o 
   9   3   3     3699.96     3832.60     29.18 o 
  10   3   3      272.69      302.00      4.64 o 
  11   3   3      556.56      560.78      7.32 o 
  12   3   3     1647.60     1619.33     15.01 o 
  13   3   3       71.82       56.00      3.97 o 
  14   3   3       56.61       46.88      3.89 o 
  15   3   3       25.69       31.59      4.48 o 
  16   3   3      108.64      123.00      8.89 o 
  17   3   3        7.27        7.43      3.46 o 
  18   3   3      421.18      445.67      8.14 o 
  19   3   3       81.90       87.23      8.68 o 
  20   3   3        2.42        9.59      6.73 o 
 -21   4   3       16.46       27.00      5.43 o 
 -20   4   3        1.03       -0.84      3.36 o 
 -19   4   3      337.70      371.76     11.36 o 
 -18   4   3       14.98       16.93      4.23 o 
 -17   4   3      188.68      163.67      5.05 o 
 -16   4   3        2.09        0.42      2.27 o 
 -15   4   3       71.61       44.09      2.63 o 
 -14   4   3      143.08      138.36      3.69 o 
 -13   4   3      870.02      920.89      8.04 o 
 -12   4   3      219.43      205.43      3.55 o 
 -11   4   3      579.67      611.18      7.36 o 
 -10   4   3       29.70       33.07      1.96 o 
  -9   4   3        6.25        7.59      1.82 o 
  -8   4   3      537.34      535.42      5.98 o 
  -7   4   3     1246.96     1191.60      9.36 o 
  -6   4   3       32.90       57.10      2.64 o 
  -5   4   3      196.21      204.67      2.88 o 
  -4   4   3      444.94      499.00      4.36 o 
  -3   4   3      288.97      283.60      5.43 o 
  -2   4   3     1530.88     1584.96     12.51 o 
  -1   4   3     6105.53     6480.17     41.32 o 
   0   4   3      900.54      814.71     10.33 o 
   1   4   3      286.27      379.52      5.08 o 
   2   4   3     2175.05     2044.86     15.11 o 
   3   4   3      455.54      447.46      5.01 o 
   4   4   3     1498.38     1379.43     12.23 o 
   5   4   3       19.74       32.84      2.61 o 
   6   4   3     1584.49     1606.27     13.41 o 
   7   4   3       58.89       73.66      4.78 o 
   8   4   3      127.28      136.48      5.39 o 
   9   4   3     1068.16     1133.49     13.88 o 
  10   4   3       99.61      109.76      4.38 o 
  11   4   3     1141.59     1100.17     10.90 o 
  12   4   3     4851.52     4854.48     36.06 o 
  13   4   3      489.74      529.09     10.11 o 
  14   4   3     1040.15     1072.07     14.51 o 
  15   4   3       31.53       37.22      3.39 o 
  16   4   3       20.09       17.99      3.49 o 
  17   4   3       22.00       22.21      3.26 o 
  18   4   3       94.35      110.25      9.02 o 
  19   4   3      160.80      193.35     11.11 o 
 -20   5   3       11.38       15.22      6.52 o 
 -19   5   3       12.69       22.03      5.37 o 
 -18   5   3      341.63      322.20      8.59 o 
 -17   5   3        1.96        0.95      2.21 o 
 -16   5   3      405.92      403.85      8.47 o 
 -15   5   3        9.54       17.88      3.47 o 
 -14   5   3       55.00       70.04      3.20 o 
 -13   5   3      393.78      381.05      4.70 o 
 -12   5   3       71.60       73.12      4.54 o 
 -11   5   3       83.66       73.86      2.79 o 
 -10   5   3      627.85      611.63      6.17 o 
  -9   5   3     1151.15     1160.66      9.44 o 
  -8   5   3       27.69       29.40      3.55 o 
  -7   5   3      844.52      757.42      7.43 o 
  -6   5   3      164.96      187.83      5.69 o 
  -5   5   3     1766.10     1907.15     12.44 o 
  -4   5   3      730.65      778.09      7.93 o 
  -3   5   3      132.72      150.50      3.43 o 
  -2   5   3       60.62      117.10      4.08 o 
  -1   5   3     1056.09     1117.66      9.12 o 
   0   5   3     2011.46     2057.16     15.75 o 
   1   5   3      703.65      741.68      9.84 o 
   2   5   3      487.10      548.32      6.77 o 
   3   5   3     3529.77     3682.56     23.92 o 
   4   5   3      364.59      373.89      5.14 o 
   5   5   3     1119.74     1009.62     12.04 o 
   6   5   3      128.95      124.12      4.71 o 
   7   5   3      207.41      234.42      7.13 o 
   8   5   3     2371.67     2442.30     19.96 o 
   9   5   3     2089.65     2202.86     16.55 o 
  10   5   3        9.29        9.27      3.88 o 
  11   5   3      375.85      375.47      8.32 o 
  12   5   3     1521.80     1485.12     15.88 o 
  13   5   3      130.76      108.54      4.10 o 
  14   5   3      110.44      105.18      3.96 o 
  15   5   3     1519.88     1540.24     14.54 o 
  16   5   3      886.22      869.69     10.70 o 
  17   5   3      122.44      120.08      6.69 o 
  18   5   3       17.26       20.47      6.30 o 
 -19   6   3      309.42      308.28     10.30 o 
 -18   6   3      372.19      376.17     12.83 o 
 -17   6   3        4.72       -1.00      2.46 o 
 -16   6   3        1.00        0.73      3.16 o 
 -15   6   3     1343.73     1312.88     14.90 o 
 -14   6   3       88.86      101.45      4.24 o 
 -13   6   3      412.52      407.38      5.27 o 
 -12   6   3      425.56      416.81      5.74 o 
 -11   6   3     1333.80     1321.77      9.55 o 
 -10   6   3     1790.88     1793.52     15.14 o 
  -9   6   3     1262.21     1231.67     10.95 o 
  -8   6   3      233.39      212.11      7.86 o 
  -7   6   3      742.58      718.51      7.75 o 
  -6   6   3      895.65      901.18      7.97 o 
  -5   6   3      610.43      589.01      7.67 o 
  -4   6   3     2228.62     2240.97     16.36 o 
  -3   6   3        6.18        7.14      3.03 o 
  -2   6   3      122.24      110.96      6.52 o 
  -1   6   3       45.32       40.28      3.69 o 
   0   6   3      311.91      345.79      6.51 o 
   1   6   3       33.81       42.04      4.32 o 
   2   6   3        5.67        7.39      3.55 o 
   3   6   3       53.32       72.04      4.01 o 
   4   6   3       22.68       26.51      3.33 o 
   5   6   3      237.87      216.03      5.41 o 
   6   6   3     2688.43     2741.84     23.67 o 
   7   6   3      851.09      856.14      9.30 o 
   8   6   3     1000.46     1016.33     18.56 o 
   9   6   3      492.79      484.32      7.17 o 
  10   6   3      232.57      211.35      4.62 o 
  11   6   3      103.53       97.81      8.56 o 
  12   6   3      146.05      142.51      7.49 o 
  13   6   3     1140.19     1149.21     14.01 o 
  14   6   3        7.16        6.94      6.06 o 
  15   6   3       90.62       91.43      6.11 o 
  16   6   3      318.38      317.59     16.40 o 
  17   6   3      102.09      113.95      6.80 o 
  18   6   3       75.60       52.95      8.61 o 
 -18   7   3      435.35      431.51     18.35 o 
 -17   7   3      523.25      506.36     19.34 o 
 -16   7   3      261.56      278.31      7.94 o 
 -15   7   3       52.92       53.93      5.62 o 
 -14   7   3       64.18       82.24      4.05 o 
 -13   7   3       86.06       80.35      3.77 o 
 -12   7   3        2.34       -0.94      3.15 o 
 -11   7   3       31.41       31.43      3.43 o 
 -10   7   3      206.24      196.11      5.48 o 
  -9   7   3      335.00      315.99     12.82 o 
  -8   7   3     5018.97     5011.03     37.12 o 
  -7   7   3      233.62      214.82      4.65 o 
  -6   7   3     1421.30     1401.19     12.02 o 
  -5   7   3      262.85      256.24      5.46 o 
  -4   7   3      176.19      169.69      6.09 o 
  -3   7   3     1549.41     1543.81     13.24 o 
  -2   7   3     1056.91     1060.97     10.44 o 
  -1   7   3      287.55      264.69      6.06 o 
   0   7   3        1.60        1.81      3.84 o 
   1   7   3      383.97      389.86      6.85 o 
   2   7   3      767.96      752.77     10.33 o 
   3   7   3       23.61       15.58      4.18 o 
   4   7   3      336.24      362.80      6.04 o 
   5   7   3      178.18      189.99      6.54 o 
   6   7   3      168.95      155.08      6.57 o 
   7   7   3      887.89      873.55     11.35 o 
   8   7   3      572.73      575.78     16.47 o 
   9   7   3      115.53       95.99      5.45 o 
  10   7   3       87.44       95.06      4.61 o 
  11   7   3       25.31       33.86      4.06 o 
  12   7   3      150.82      169.83      6.46 o 
  13   7   3       19.57       28.96      5.50 o 
  14   7   3      540.32      570.33     13.17 o 
  15   7   3       66.98       76.57     11.37 o 
  16   7   3       87.78       70.27      6.47 o 
  17   7   3      472.30      532.81     11.48 o 
 -17   8   3      259.88      303.03     12.49 o 
 -16   8   3       80.60       77.83      5.09 o 
 -15   8   3      149.30      112.32      8.08 o 
 -14   8   3       53.22       50.43      4.72 o 
 -13   8   3     1895.63     1824.64     15.46 o 
 -12   8   3        1.60        5.25      3.68 o 
 -11   8   3      142.97      145.16      5.73 o 
 -10   8   3     1124.90     1140.86     13.46 o 
  -9   8   3      974.95      932.54     11.59 o 
  -8   8   3      202.83      194.15      5.89 o 
  -7   8   3      268.97      263.59      5.49 o 
  -6   8   3       14.29       15.81      3.67 o 
  -5   8   3      282.95      286.49      5.72 o 
  -4   8   3      140.97      147.21      5.41 o 
  -3   8   3      827.67      798.15      9.52 o 
  -2   8   3      262.66      235.37     11.11 o 
  -1   8   3       12.96       13.77      4.28 o 
   0   8   3      173.25      156.45      6.83 o 
   1   8   3       45.37       42.74      4.91 o 
   2   8   3     2763.27     2747.45     21.85 o 
   3   8   3      218.18      178.90      5.65 o 
   4   8   3     2626.99     2582.22     20.78 o 
   5   8   3      208.78      204.52      5.68 o 
   6   8   3      181.88      186.38      9.71 o 
   7   8   3       69.44       73.23      5.02 o 
   8   8   3       54.53       53.05      4.76 o 
   9   8   3      409.15      376.70      7.29 o 
  10   8   3       62.33       64.35      7.77 o 
  11   8   3      276.15      288.11      6.63 o 
  12   8   3      810.68      823.40     11.14 o 
  13   8   3      692.28      740.90     12.62 o 
  14   8   3      335.39      367.73     11.00 o 
  15   8   3       59.86       64.52      8.07 o 
 -15   9   3      686.63      678.39     16.01 o 
 -14   9   3      211.50      190.73      5.72 o 
 -13   9   3       18.89       20.74      3.73 o 
 -12   9   3        2.55        3.44      4.21 o 
 -11   9   3      186.71      192.85      6.23 o 
 -10   9   3       48.17       33.34      6.68 o 
  -9   9   3       55.32       65.05      7.09 o 
  -8   9   3      276.69      286.81      7.18 o 
  -7   9   3      445.27      443.84      7.79 o 
  -6   9   3        5.12        5.35      3.38 o 
  -5   9   3      340.15      345.11      7.06 o 
  -4   9   3      178.35      196.98      5.67 o 
  -3   9   3     1035.61      984.80     11.28 o 
  -2   9   3      378.31      359.98      7.52 o 
  -1   9   3       67.24       76.65      5.24 o 
   0   9   3      168.04      178.79      7.00 o 
   1   9   3     1089.17     1049.44     12.23 o 
   2   9   3      209.75      241.79      5.99 o 
   3   9   3      678.83      636.14      9.07 o 
   4   9   3       75.41       58.54      5.26 o 
   5   9   3       46.07       49.12      4.37 o 
   6   9   3        7.14        0.96      3.90 o 
   7   9   3       52.52       64.75      5.37 o 
   8   9   3      200.97      203.74      6.41 o 
   9   9   3      384.09      361.73      8.41 o 
  10   9   3      379.73      420.02     11.70 o 
  11   9   3        4.89        5.63      4.54 o 
  12   9   3      387.83      390.92      7.26 o 
  13   9   3        1.09        3.93      4.23 o 
  14   9   3      409.33      466.71     11.35 o 
 -13  10   3     1699.89     1630.21     19.45 o 
 -12  10   3        2.77       15.64      4.94 o 
 -11  10   3      727.29      732.83     11.15 o 
 -10  10   3       25.53       20.14      5.36 o 
  -9  10   3      249.94      265.53      9.14 o 
  -8  10   3       46.74       42.16      4.47 o 
  -7  10   3      575.97      580.13     13.78 o 
  -6  10   3       47.27       47.11      4.94 o 
  -5  10   3      155.11      155.22     10.80 o 
  -4  10   3        2.42        1.74      4.34 o 
  -3  10   3      131.19      132.44      5.74 o 
  -2  10   3     2921.39     2859.42     25.88 o 
  -1  10   3       78.94       77.64      6.40 o 
   0  10   3      293.55      323.70      7.37 o 
   1  10   3      684.05      676.50     16.20 o 
   2  10   3       63.75       75.56      5.08 o 
   3  10   3      949.03      983.23     11.79 o 
   4  10   3      516.71      524.36      9.61 o 
   5  10   3     1044.75     1026.20     12.34 o 
   6  10   3      162.84      154.02      7.74 o 
   7  10   3      580.71      578.22     10.58 o 
   8  10   3      345.70      341.97      8.17 o 
   9  10   3       66.87       84.37     10.24 o 
  10  10   3      321.84      319.38      8.13 o 
  11  10   3       34.28       40.66      5.93 o 
  12  10   3      180.80      184.49      6.06 o 
 -11  11   3      287.61      291.59      8.50 o 
 -10  11   3       80.23       92.57     15.69 o 
  -9  11   3       10.50       11.94      4.51 o 
  -8  11   3       88.20       89.34      5.89 o 
  -7  11   3       54.09       46.51      5.53 o 
  -6  11   3       14.88        5.64      4.01 o 
  -5  11   3      444.80      438.67      8.97 o 
  -4  11   3       55.32       59.45      5.23 o 
  -3  11   3      622.11      649.34     11.73 o 
  -2  11   3      449.51      465.09      9.93 o 
  -1  11   3        2.90        0.71      4.53 o 
   0  11   3      494.63      502.59      9.23 o 
   1  11   3      142.80      128.16     10.37 o 
   2  11   3      771.42      772.95     12.74 o 
   3  11   3       92.75      116.20      8.12 o 
   4  11   3     1090.29     1122.61     22.60 o 
   5  11   3      530.20      517.68     11.34 o 
   6  11   3      187.90      206.36     12.62 o 
   7  11   3      618.66      629.06     14.10 o 
   8  11   3       75.34       71.66     14.15 o 
   9  11   3      268.70      303.41      8.66 o 
  -7  12   3       88.93       69.97     11.60 o 
  -6  12   3      106.38      112.68      7.28 o 
  -5  12   3      697.76      671.30     12.43 o 
  -4  12   3       50.07       64.87      7.89 o 
  -3  12   3      215.08      235.53     16.33 o 
  -2  12   3       52.22       57.87      8.06 o 
  -1  12   3      218.20      249.18      7.67 o 
   0  12   3       99.54      113.87      7.77 o 
   1  12   3      417.23      448.61      9.09 o 
   2  12   3      727.77      704.53     11.29 o 
   3  12   3       75.94       78.50      6.56 o 
   4  12   3       17.46        9.82      5.55 o 
   5  12   3      111.16      141.23      6.49 o 
 -22   0   4      392.24      470.51     12.04 o 
 -21   0   4      777.09      793.96     10.36 o 
 -20   0   4      344.43      324.75      9.18 o 
 -19   0   4        0.13        2.77      3.19 o 
 -18   0   4      430.77      420.34      6.87 o 
 -17   0   4     1112.27      993.62     10.49 o 
 -16   0   4        1.50        3.86      4.40 o 
 -15   0   4     1046.26      934.41      9.58 o 
 -14   0   4       73.04       78.59      4.38 o 
 -13   0   4       27.15       35.88     10.60 o 
 -12   0   4       67.20       77.04      3.71 o 
 -11   0   4     1827.24     1841.96     23.93 o 
 -10   0   4     6663.84     6983.96    114.50 o 
  -9   0   4     3172.50     3178.44     26.98 o 
  -8   0   4     1863.41     1902.15     17.75 o 
  -7   0   4      463.51      472.11      4.08 o 
  -6   0   4     1642.19     1654.68     35.94 o 
  -5   0   4     4675.47     4733.96     37.61 o 
  -4   0   4     4734.10     4599.46     42.59 o 
  -3   0   4      348.13      468.56      5.68 o 
  -2   0   4     6616.68     6187.39     55.23 o 
  -1   0   4    19630.54    18308.49    202.87 o 
   0   0   4     4576.06     4925.34     34.46 o 
   1   0   4     2688.74     3119.71     18.25 o 
   2   0   4     5788.56     5911.24    141.50 o 
   3   0   4     5432.66     5919.79     69.96 o 
   4   0   4      518.77      406.76      8.18 o 
   5   0   4      766.39      779.83     11.70 o 
   6   0   4        6.10       13.75      3.82 o 
   7   0   4        3.43       11.44      5.24 o 
   8   0   4     9696.76     9738.56    110.19 o 
   9   0   4      921.10     1051.46     20.30 o 
  10   0   4     7194.52     7265.45    260.58 o 
  11   0   4       13.78       16.48      5.29 o 
  12   0   4     5505.01     5315.67    151.18 o 
  13   0   4     2200.30     2111.80     64.92 o 
  14   0   4     4997.67     4919.76    129.01 o 
  15   0   4      495.39      413.24     22.64 o 
  16   0   4      229.41      228.04      7.73 o 
  17   0   4      237.60      222.22      7.12 o 
  18   0   4     1731.73     1649.84     42.28 o 
  19   0   4     1789.18     1654.39     86.54 o 
  20   0   4      111.22      117.83     22.92 o 
 -22   1   4       44.06       32.45      4.29 o 
 -21   1   4      617.43      600.19      9.39 o 
 -20   1   4      279.56      288.88     10.20 o 
 -19   1   4     1291.53     1297.95     19.19 o 
 -18   1   4      245.69      252.05      4.61 o 
 -17   1   4      252.64      259.32     10.81 o 
 -16   1   4       87.84       92.21      4.27 o 
 -15   1   4      821.43      760.32      6.39 o 
 -14   1   4      273.50      263.38      4.95 o 
 -13   1   4      604.05      573.10      5.69 o 
 -12   1   4     6594.69     6550.48     42.44 o 
 -11   1   4     2401.53     2371.96     14.32 o 
 -10   1   4     2340.59     2199.34     12.43 o 
  -9   1   4      578.74      551.88      5.44 o 
  -8   1   4     2982.52     2856.46     15.22 o 
  -7   1   4     3521.49     3713.12     53.56 o 
  -6   1   4     3797.02     3938.68     30.34 o 
  -5   1   4     4728.80     4979.79     38.55 o 
  -4   1   4     1014.09     1101.52      5.75 o 
  -3   1   4     4790.22     4819.78     26.92 o 
  -2   1   4     4848.65     5191.26     27.07 o 
  -1   1   4        5.32        5.21      2.16 o 
   0   1   4    29376.12    26584.30    207.87 o 
   1   1   4     3373.53     3368.63     24.62 o 
   2   1   4     7773.97     7840.36     54.07 o 
   3   1   4     2392.46     2302.55     19.05 o 
   4   1   4      454.45      365.00      6.08 o 
   5   1   4     2164.87      549.37    932.13 o 
   6   1   4     1430.32     1517.20     14.12 o 
   7   1   4     1831.94     1739.78     12.92 o 
   8   1   4       94.22       89.85      6.77 o 
   9   1   4      199.30      207.32      3.67 o 
  10   1   4      357.98      324.85      5.44 o 
  11   1   4      173.27      167.12      4.65 o 
  12   1   4      628.87      611.98     12.46 o 
  13   1   4       73.93       65.88      7.86 o 
  14   1   4       38.30       38.61      3.41 o 
  15   1   4        0.37        4.37      3.77 o 
  16   1   4       14.30       16.48      4.00 o 
  17   1   4       29.35       33.97      3.49 o 
  18   1   4      120.12      116.73      4.67 o 
  19   1   4        1.09       -1.76      3.45 o 
  20   1   4        0.00        2.13      4.72 o 
 -22   2   4       20.81       38.53      6.70 o 
 -21   2   4       28.42       30.08      4.53 o 
 -20   2   4       79.76       88.81      5.59 o 
 -19   2   4       80.58       91.96      6.08 o 
 -18   2   4       72.21       73.27      3.50 o 
 -17   2   4      652.43      595.62      7.96 o 
 -16   2   4        1.07        2.10      2.64 o 
 -15   2   4       29.69       51.26      3.36 o 
 -14   2   4      116.74      104.10      3.68 o 
 -13   2   4       94.23       94.49      3.80 o 
 -12   2   4      186.34      202.87      5.75 o 
 -11   2   4      101.48      107.65      3.30 o 
 -10   2   4       11.85       12.83      1.54 o 
  -9   2   4      333.42      382.40      3.00 o 
  -8   2   4      266.08      257.26      5.40 o 
  -7   2   4      456.82      465.39     12.73 o 
  -6   2   4      450.52      429.58      7.42 o 
  -5   2   4       26.15       64.85      2.95 o 
  -4   2   4      440.08      446.19      2.83 o 
  -3   2   4     1495.70     1449.03      7.57 o 
  -2   2   4      839.11      767.43      5.14 o 
  -1   2   4      191.13      198.47      4.07 o 
   0   2   4    11731.80    11770.60     82.37 o 
   1   2   4      733.89      683.45      6.58 o 
   2   2   4      274.19      217.87      4.07 o 
   3   2   4     1823.61     1998.38     14.13 o 
   4   2   4        5.58       14.82      3.02 o 
   5   2   4     1760.16     1806.56     15.88 o 
   6   2   4     5850.29      409.35   2833.45 o 
   7   2   4       50.23       76.53      4.18 o 
   8   2   4      151.70      133.94      9.32 o 
   9   2   4       46.16       32.79      4.11 o 
  10   2   4      795.75      722.28     17.57 o 
  11   2   4     2112.69     2073.39     20.24 o 
  12   2   4      372.66      363.28      5.08 o 
  13   2   4      747.29      718.00      8.03 o 
  14   2   4     1163.95     1133.61     11.31 o 
  15   2   4       40.77       36.78      3.21 o 
  16   2   4      503.98      486.61     14.56 o 
  17   2   4        0.06       -2.57      5.20 o 
  18   2   4      151.69      146.70      6.42 o 
  19   2   4       31.04       28.40      7.26 o 
 -21   3   4        0.05       -3.85      4.24 o 
 -20   3   4       28.52       33.61      4.84 o 
 -19   3   4       11.58        8.39      2.66 o 
 -18   3   4        4.94        2.84      2.03 o 
 -17   3   4       32.09       39.67      2.78 o 
 -16   3   4      346.67      350.90      5.35 o 
 -15   3   4     1715.50     1575.41     11.15 o 
 -14   3   4      870.41      849.33      6.98 o 
 -13   3   4      396.48      368.81      6.07 o 
 -12   3   4     2330.48     2246.50     14.07 o 
 -11   3   4       18.79       22.46      2.18 o 
 -10   3   4      241.19      225.89      2.97 o 
  -9   3   4      933.76      999.30      8.05 o 
  -8   3   4      674.48      679.09      4.40 o 
  -7   3   4     2322.15     2363.99     15.30 o 
  -6   3   4      899.75      953.62      5.81 o 
  -5   3   4       37.18       46.98      1.57 o 
  -4   3   4      172.87      185.28      2.44 o 
  -3   3   4     1638.70     1711.57     13.87 o 
  -2   3   4      618.74      600.91      4.55 o 
  -1   3   4      103.09       93.60      3.41 o 
   0   3   4      779.63      886.02      6.45 o 
   1   3   4       48.85       53.40      3.57 o 
   2   3   4     1427.69     1565.14     14.25 o 
   3   3   4     6221.28     6749.58     48.38 o 
   4   3   4       17.60       25.10      2.11 o 
   5   3   4     1507.17     1653.44     12.99 o 
   6   3   4      286.69      226.16      6.66 o 
   7   3   4        1.95        6.69      3.77 o 
   8   3   4      527.71      520.66      8.64 o 
   9   3   4       10.82       10.36      3.82 o 
  10   3   4     1969.80     1978.18     16.49 o 
  11   3   4      855.11      837.51      9.12 o 
  12   3   4      349.90      331.57      8.60 o 
  13   3   4       77.19       66.25      5.79 o 
  14   3   4       14.81       11.00      2.84 o 
  15   3   4      333.66      323.96      5.46 o 
  16   3   4       88.17       97.20      8.54 o 
  17   3   4      142.32      136.96      5.40 o 
  18   3   4        8.19       10.91      8.55 o 
  19   3   4        3.75        2.15      6.62 o 
 -21   4   4        0.22        6.66      8.86 o 
 -20   4   4      177.22      156.06      7.63 o 
 -19   4   4       56.65       45.68      6.06 o 
 -18   4   4        2.05        2.88      2.22 o 
 -17   4   4       45.87       54.22      4.08 o 
 -16   4   4      260.38      213.11      4.45 o 
 -15   4   4      291.90      292.29      5.17 o 
 -14   4   4      294.28      251.01      4.37 o 
 -13   4   4      701.58      684.74      5.97 o 
 -12   4   4      113.37      104.42      2.73 o 
 -11   4   4       18.66       22.54      2.50 o 
 -10   4   4      574.59      585.50      5.04 o 
  -9   4   4      837.47      838.79      5.85 o 
  -8   4   4      673.83      666.37      5.95 o 
  -7   4   4      674.80      640.53      4.81 o 
  -6   4   4       20.81       33.76      1.65 o 
  -5   4   4     2431.22     2579.94     14.53 o 
  -4   4   4      274.24      285.63      3.16 o 
  -3   4   4      167.47      192.46      3.40 o 
  -2   4   4      676.93      757.53      6.40 o 
  -1   4   4    12194.81    13465.90     94.72 o 
   0   4   4     1621.35     1835.68     12.57 o 
   1   4   4        0.58        1.03      2.18 o 
   2   4   4       67.88       43.14      3.39 o 
   3   4   4       31.65       29.18      2.84 o 
   4   4   4     6605.39     7253.58     52.94 o 
   5   4   4       15.80       13.08      2.00 o 
   6   4   4        7.89       15.02      2.77 o 
   7   4   4       14.15       14.38      3.06 o 
   8   4   4     2744.79     2755.39     25.78 o 
   9   4   4      611.18      619.96      9.13 o 
  10   4   4     4950.38     4906.28     42.16 o 
  11   4   4     2526.48     1302.15    679.50 o 
  12   4   4       52.47       56.66      3.07 o 
  13   4   4      323.87      326.01      5.29 o 
  14   4   4       86.83       92.06      5.65 o 
  15   4   4       39.56       40.45      3.13 o 
  16   4   4       13.60       19.63      3.25 o 
  17   4   4      266.13      305.77     11.00 o 
  18   4   4      321.07      318.26     11.39 o 
  19   4   4      117.40      106.45      7.60 o 
 -20   5   4     1203.44     1329.31     17.64 o 
 -19   5   4      834.26      858.04     28.42 o 
 -18   5   4      202.50      191.02     15.77 o 
 -17   5   4      834.84      787.37      9.42 o 
 -16   5   4       14.81       13.19      3.00 o 
 -15   5   4       79.81       83.37      3.09 o 
 -14   5   4      104.83      108.51      5.01 o 
 -13   5   4       17.17       24.75      2.07 o 
 -12   5   4      508.52      486.77      7.06 o 
 -11   5   4     4867.37     4707.94     29.35 o 
 -10   5   4     1567.63     1561.77     10.62 o 
  -9   5   4      142.42      143.95      7.76 o 
  -8   5   4     5283.44     5206.54     34.80 o 
  -7   5   4        3.13        4.85      2.07 o 
  -6   5   4     1643.45     1610.13     10.83 o 
  -5   5   4      323.25      316.41      5.49 o 
  -4   5   4     1212.08     1161.85     14.73 o 
  -3   5   4       87.21       68.66      3.41 o 
  -2   5   4     1380.07     1417.68     11.70 o 
  -1   5   4      602.43      652.42      6.36 o 
   0   5   4     6232.10     6101.66     51.68 o 
   1   5   4     1049.49      975.92     10.85 o 
   2   5   4     2227.23     2130.74     16.88 o 
   3   5   4      411.72      444.19      5.26 o 
   4   5   4      351.58      385.83      6.97 o 
   5   5   4        0.30       -0.90      2.42 o 
   6   5   4       33.79       37.25      3.31 o 
   7   5   4     1373.58     1339.55     11.60 o 
   8   5   4       72.50       81.47      4.08 o 
   9   5   4     1002.40      984.54     11.44 o 
  10   5   4      724.18      708.70     10.41 o 
  11   5   4      609.09      589.81      9.06 o 
  12   5   4       43.56       32.40      5.73 o 
  13   5   4      313.70      300.12     11.16 o 
  14   5   4       81.06       88.75      6.31 o 
  15   5   4      297.78      325.55      9.93 o 
  16   5   4      144.25      145.41      7.36 o 
  17   5   4        1.91        7.61      5.84 o 
  18   5   4       38.68       39.06      7.65 o 
 -19   6   4      257.97      261.95     11.21 o 
 -18   6   4      100.76       83.75      8.61 o 
 -17   6   4      393.46      377.30     14.18 o 
 -16   6   4      162.15      153.52      9.10 o 
 -15   6   4        5.89        7.10      2.38 o 
 -14   6   4        0.21        0.15      1.78 o 
 -13   6   4      184.42      170.50      3.45 o 
 -12   6   4      218.27      195.00      5.10 o 
 -11   6   4      391.71      366.32      4.47 o 
 -10   6   4      448.85      410.89      6.57 o 
  -9   6   4      981.57      961.52     10.37 o 
  -8   6   4        3.58        2.60      2.83 o 
  -7   6   4      510.56      505.07     10.40 o 
  -6   6   4       24.74       28.07      4.37 o 
  -5   6   4        4.30        1.88      2.78 o 
  -4   6   4      300.78      310.96      5.29 o 
  -3   6   4       43.76       47.78      3.32 o 
  -2   6   4     2819.83     2767.10     20.66 o 
  -1   6   4      605.92      735.67      8.63 o 
   0   6   4     3628.93     3696.38     26.34 o 
   1   6   4     2001.01     2135.52     16.69 o 
   2   6   4      210.68      191.66      5.60 o 
   3   6   4      322.16      300.59      7.23 o 
   4   6   4        2.73        0.02      3.64 o 
   5   6   4      407.51      390.13      6.32 o 
   6   6   4     1552.82     1447.92     13.55 o 
   7   6   4      642.41      691.05     16.78 o 
   8   6   4     1132.45     1131.33     17.82 o 
   9   6   4      308.45      275.44     13.75 o 
  10   6   4     1231.27     1286.85     11.51 o 
  11   6   4      113.19      122.05      5.93 o 
  12   6   4      351.28      346.04      9.65 o 
  13   6   4        2.12        2.96      4.91 o 
  14   6   4        9.53       11.93      4.76 o 
  15   6   4        3.78        2.49      4.71 o 
  16   6   4      132.71      144.69      8.39 o 
  17   6   4      128.88      132.94      7.52 o 
 -18   7   4      144.12      160.91      8.55 o 
 -17   7   4      155.63      154.74      7.93 o 
 -16   7   4      377.91      372.36     12.12 o 
 -15   7   4        1.52        3.14      2.45 o 
 -14   7   4       49.25       43.86      4.31 o 
 -13   7   4     2214.88     2130.52     15.34 o 
 -12   7   4      334.23      310.64      7.17 o 
 -11   7   4      142.59      171.36      5.53 o 
 -10   7   4     1215.63     1184.86     11.64 o 
  -9   7   4      417.06      399.07     14.07 o 
  -8   7   4      137.25      134.63      6.18 o 
  -7   7   4      104.61      104.02      4.31 o 
  -6   7   4      967.25      960.85     11.21 o 
  -5   7   4      627.16      600.33      7.24 o 
  -4   7   4        2.89        2.39      3.62 o 
  -3   7   4      120.93      110.36      5.11 o 
  -2   7   4       20.26       26.91      4.89 o 
  -1   7   4     2711.92     2630.33     21.05 o 
   0   7   4        2.28        9.43      3.67 o 
   1   7   4      770.77      709.04      8.55 o 
   2   7   4       94.73       88.46      5.30 o 
   3   7   4     1007.89     1003.20      9.70 o 
   4   7   4     1543.13     1506.68     14.07 o 
   5   7   4      166.77      151.57      7.92 o 
   6   7   4       10.54       18.62      3.55 o 
   7   7   4      993.18      924.86     11.81 o 
   8   7   4        8.62        6.25      4.29 o 
   9   7   4      228.79      234.84      6.50 o 
  10   7   4      508.66      513.79      7.03 o 
  11   7   4      271.61      270.31      7.88 o 
  12   7   4      771.50      810.41     19.33 o 
  13   7   4      110.38      118.74      6.74 o 
  14   7   4      882.12      928.43     19.39 o 
  15   7   4      103.53      104.63      7.07 o 
  16   7   4       49.35       46.67      7.53 o 
 -17   8   4       93.10       78.86     10.66 o 
 -16   8   4      201.96      230.61     16.93 o 
 -15   8   4      850.00      844.07     14.97 o 
 -14   8   4      713.36      691.37     13.06 o 
 -13   8   4      415.27      428.94      6.59 o 
 -12   8   4        7.07        4.99      4.51 o 
 -11   8   4     1440.89     1378.04     18.52 o 
 -10   8   4        4.59       -2.66      4.00 o 
  -9   8   4      850.86      870.01     10.41 o 
  -8   8   4      287.41      298.92      5.70 o 
  -7   8   4      643.42      600.18      7.76 o 
  -6   8   4      343.82      339.60      6.02 o 
  -5   8   4     1588.70     1551.76     13.56 o 
  -4   8   4     3755.03     3794.21     28.65 o 
  -3   8   4      110.48      107.21      4.77 o 
  -2   8   4     1334.42     1211.32     12.17 o 
  -1   8   4      530.61      542.95      8.38 o 
   0   8   4        7.00       10.65      4.15 o 
   1   8   4       86.81      104.08      5.89 o 
   2   8   4      292.99      258.54      6.05 o 
   3   8   4      714.38      681.88      9.51 o 
   4   8   4     1002.35     1058.12     11.62 o 
   5   8   4        3.47        1.24      3.41 o 
   6   8   4       45.05       21.43      3.98 o 
   7   8   4        4.73       -1.62      3.42 o 
   8   8   4      243.46      236.09      7.20 o 
   9   8   4      632.81      680.85     10.13 o 
  10   8   4        0.18       -3.59      3.59 o 
  11   8   4       51.91       59.54      4.08 o 
  12   8   4      210.50      224.67     12.91 o 
  13   8   4       44.54       52.98      6.70 o 
  14   8   4       36.33       34.89      6.62 o 
  15   8   4      145.31      149.37      7.60 o 
 -15   9   4      464.29      448.06     13.38 o 
 -14   9   4      488.12      469.25      7.97 o 
 -13   9   4      464.43      416.12      9.38 o 
 -12   9   4       31.20       29.50      4.24 o 
 -11   9   4       20.16       14.92      4.98 o 
 -10   9   4      139.48      145.32      8.24 o 
  -9   9   4        3.08        6.92      3.84 o 
  -8   9   4        9.05        8.47      3.76 o 
  -7   9   4      109.75       96.04      6.91 o 
  -6   9   4      785.76      784.65     12.99 o 
  -5   9   4      272.12      256.18      8.70 o 
  -4   9   4     1308.35     1280.41     13.06 o 
  -3   9   4      280.31      271.09      6.55 o 
  -2   9   4      650.28      687.97      9.43 o 
  -1   9   4       21.17       32.15      4.91 o 
   0   9   4      660.92      626.02     13.22 o 
   1   9   4        0.01       -1.22      4.06 o 
   2   9   4      427.80      419.01      8.65 o 
   3   9   4      178.82      166.61      6.39 o 
   4   9   4       52.51       44.64      4.75 o 
   5   9   4      889.46      818.36      9.75 o 
   6   9   4      115.86      119.55      8.08 o 
   7   9   4      396.99      395.53     10.05 o 
   8   9   4        5.15        6.91      4.32 o 
   9   9   4     1314.23     1331.74     16.52 o 
  10   9   4       11.39       14.83      5.20 o 
  11   9   4      698.94      669.55      9.99 o 
  12   9   4       23.34       15.72      3.79 o 
  13   9   4      144.25      132.71      7.52 o 
 -13  10   4        3.85        4.35      5.47 o 
 -12  10   4      471.41      449.62      8.91 o 
 -11  10   4       29.66       38.06      5.26 o 
 -10  10   4       36.48       37.71      6.66 o 
  -9  10   4      194.30      218.22      5.94 o 
  -8  10   4      123.02      123.06      5.06 o 
  -7  10   4      204.38      206.69     11.21 o 
  -6  10   4     1080.54     1035.06     13.09 o 
  -5  10   4      428.25      417.68      8.19 o 
  -4  10   4      229.15      218.97      6.23 o 
  -3  10   4      132.15      146.19      5.79 o 
  -2  10   4      171.29      151.93      6.52 o 
  -1  10   4      129.67      135.11      6.32 o 
   0  10   4       50.15       60.35      5.60 o 
   1  10   4      618.66      616.43      8.36 o 
   2  10   4      244.73      248.76      7.59 o 
   3  10   4       42.34       63.49      7.42 o 
   4  10   4      183.10      187.42      6.15 o 
   5  10   4       86.54       80.57      6.04 o 
   6  10   4       18.71       27.25      4.86 o 
   7  10   4        1.17        1.08      4.88 o 
   8  10   4       11.02       10.32      4.47 o 
   9  10   4      363.49      398.43      9.15 o 
  10  10   4      557.40      524.24     11.78 o 
  11  10   4       44.75       41.81      5.15 o 
 -11  11   4      219.61      224.68     10.01 o 
 -10  11   4      454.35      492.10     14.10 o 
  -9  11   4      201.06      218.22      8.71 o 
  -8  11   4      306.34      292.82      7.66 o 
  -7  11   4        1.12        3.31      4.40 o 
  -6  11   4       53.48       51.41      4.95 o 
  -5  11   4      117.43      130.15      9.89 o 
  -4  11   4        1.78       -0.55      4.30 o 
  -3  11   4       17.71       13.83      5.65 o 
  -2  11   4      112.39      107.35      9.19 o 
  -1  11   4      177.95      183.82     14.71 o 
   0  11   4       52.36       62.39      5.29 o 
   1  11   4     1098.61     1135.31     14.11 o 
   2  11   4       16.17       10.14      4.70 o 
   3  11   4       25.52       17.48      4.47 o 
   4  11   4       41.83       31.30      5.57 o 
   5  11   4        3.60        3.33      4.81 o 
   6  11   4       26.32       16.34      5.10 o 
   7  11   4        0.61        6.96      5.14 o 
   8  11   4        0.02       -2.67      5.21 o 
  -6  12   4      208.92      273.48     22.42 o 
  -5  12   4       45.56       25.23      5.53 o 
  -4  12   4       72.68       82.91      8.73 o 
  -3  12   4      601.58      617.43     15.54 o 
  -2  12   4      312.52      348.46      9.52 o 
  -1  12   4        0.96        0.97      4.37 o 
   0  12   4       78.39       69.77      6.10 o 
   1  12   4      485.84      460.17     12.60 o 
   2  12   4       23.96       30.02      5.93 o 
   3  12   4       32.52       33.82      5.62 o 
   4  12   4      524.97      563.20     10.04 o 
 -22   1   5      327.08      327.56      6.58 o 
 -21   1   5      520.93      438.39      8.17 o 
 -20   1   5      560.62      572.46     13.30 o 
 -19   1   5       48.01       51.46      3.06 o 
 -18   1   5       94.97       99.17      3.84 o 
 -17   1   5        8.10        3.14      2.19 o 
 -16   1   5        2.89       -0.90      2.65 o 
 -15   1   5      346.81      301.50      5.81 o 
 -14   1   5     6337.79     6146.52     39.24 o 
 -13   1   5      891.22      842.03      5.85 o 
 -12   1   5     1337.10     1323.75      8.89 o 
 -11   1   5      338.58      344.07      3.33 o 
 -10   1   5       88.81       68.41      1.89 o 
  -9   1   5      240.80      204.57      4.37 o 
  -8   1   5      167.92      180.21      5.36 o 
  -7   1   5       16.27       14.86      2.26 o 
  -6   1   5        8.96        4.32      2.51 o 
  -5   1   5     6164.64     6135.80     85.32 o 
  -4   1   5       89.61       88.12      2.83 o 
  -3   1   5      182.58      238.66      3.86 o 
  -2   1   5    17042.74    16560.08    124.61 o 
  -1   1   5     1566.57     1735.79     10.39 o 
   0   1   5    12359.80    12402.71     91.90 o 
   1   1   5     2516.52     2573.11     17.64 o 
   2   1   5     1526.47     1640.96     10.32 o 
   3   1   5      431.43      432.19      7.02 o 
   4   1   5      257.19      180.59     13.76 o 
   5   1   5      244.68      265.13      5.53 o 
   6   1   5       79.82       75.59      4.32 o 
   7   1   5     2407.70     2531.27     24.16 o 
   8   1   5      273.81      276.46      8.10 o 
   9   1   5     3439.96     3450.88     50.26 o 
  10   1   5       24.11       18.74      1.80 o 
  11   1   5       30.82       43.41      5.28 o 
  12   1   5      237.86      218.42      8.97 o 
  13   1   5      502.67      501.55      9.94 o 
  14   1   5       28.62       28.35      3.85 o 
  15   1   5      142.89      118.69     10.13 o 
  16   1   5       11.06       17.36      3.86 o 
  17   1   5        3.76        8.95      3.83 o 
  18   1   5      270.99      299.06     14.81 o 
  19   1   5       21.36       19.72      4.35 o 
 -22   2   5       33.17       22.06      5.43 o 
 -21   2   5      227.58      222.98      6.66 o 
 -20   2   5      462.58      504.12      8.96 o 
 -19   2   5       10.70       10.09      3.16 o 
 -18   2   5      287.97      278.97      8.28 o 
 -17   2   5      187.60      189.66      6.17 o 
 -16   2   5       14.90       18.95      2.80 o 
 -15   2   5      111.77      115.18      7.08 o 
 -14   2   5       26.68       33.64      4.10 o 
 -13   2   5      785.97      757.09      5.51 o 
 -12   2   5      901.27      812.83      6.92 o 
 -11   2   5      432.96      406.71      3.41 o 
 -10   2   5      265.12      266.52      4.90 o 
  -9   2   5      681.28      635.87      8.30 o 
  -8   2   5        5.99       10.60      3.53 o 
  -7   2   5      202.15      197.33      3.99 o 
  -6   2   5      732.64      844.92      7.09 o 
  -5   2   5      146.98      152.70      2.66 o 
  -4   2   5      596.83      616.75      8.31 o 
  -3   2   5     2193.55     2346.77     13.30 o 
  -2   2   5       64.80       54.67      1.95 o 
  -1   2   5     1190.06     1210.81      8.22 o 
   0   2   5       96.75      135.78      3.42 o 
   1   2   5     1149.52     1153.90      9.46 o 
   2   2   5      158.73      183.44      8.94 o 
   3   2   5     2842.09     2995.66     34.79 o 
   4   2   5     5643.05     6105.05     53.32 o 
   5   2   5      276.77      304.56      6.49 o 
   6   2   5     4135.41     4142.81     45.26 o 
   7   2   5     2152.92     2191.78     21.89 o 
   8   2   5      397.39       41.29    151.98 o 
   9   2   5     3791.19     3780.48     32.84 o 
  10   2   5        0.15       -1.49      3.16 o 
  11   2   5       65.92       62.82      2.58 o 
  12   2   5       36.03       36.20      2.97 o 
  13   2   5      193.54      178.73      8.69 o 
  14   2   5      793.87      763.16     20.18 o 
  15   2   5      242.64      248.20     17.60 o 
  16   2   5      917.01      886.21     21.68 o 
  17   2   5      182.42      203.35     13.23 o 
  18   2   5      642.35      637.38     13.02 o 
  19   2   5       66.75       81.66      7.84 o 
 -21   3   5      592.41      649.32     14.59 o 
 -20   3   5       78.30       86.58      5.49 o 
 -19   3   5      292.31      340.58      7.96 o 
 -18   3   5      119.11       99.37      9.90 o 
 -17   3   5      462.74      384.22      5.86 o 
 -16   3   5      792.84      806.28     10.14 o 
 -15   3   5     1063.07      972.33     10.40 o 
 -14   3   5     2498.28     2320.59     24.00 o 
 -13   3   5      665.58      660.06     12.11 o 
 -12   3   5     2081.50     2022.01     11.78 o 
 -11   3   5      513.59      479.97      5.20 o 
 -10   3   5     2933.43     2995.13     27.04 o 
  -9   3   5     1061.90     1092.27      9.83 o 
  -8   3   5     1187.95     1174.91     10.69 o 
  -7   3   5      173.16      162.88      4.77 o 
  -6   3   5     1338.28     1273.97     14.53 o 
  -5   3   5      589.95      558.06      4.10 o 
  -4   3   5    12584.28    12863.90    145.93 o 
  -3   3   5     1599.32     1664.62      9.59 o 
  -2   3   5    14459.27    14624.15    138.20 o 
  -1   3   5      267.87      251.23      7.61 o 
   0   3   5     5851.73     6037.65     37.66 o 
   1   3   5      540.92      643.88      7.22 o 
   2   3   5      341.38      394.32      8.29 o 
   3   3   5      736.40      672.65    124.62 o 
   4   3   5     2400.67     2480.28     16.43 o 
   5   3   5     1988.50     2092.05     18.02 o 
   6   3   5     1564.35     1474.39     14.56 o 
   7   3   5     2116.97     2087.60     22.75 o 
   8   3   5      770.14      704.19     12.89 o 
   9   3   5      737.69      666.23     11.33 o 
  10   3   5      502.06      517.29     10.90 o 
  11   3   5        2.07        3.11      3.37 o 
  12   3   5       24.68       26.00      2.82 o 
  13   3   5        0.19        1.29      1.74 o 
  14   3   5      197.38      177.74      6.23 o 
  15   3   5       54.93       52.63      5.65 o 
  16   3   5      227.44      261.23     15.11 o 
  17   3   5       99.59      112.67     10.42 o 
  18   3   5       11.22       15.92      7.04 o 
  19   3   5       47.05       32.93      9.31 o 
 -21   4   5      260.73      226.16      8.52 o 
 -20   4   5      249.74      262.73      8.65 o 
 -19   4   5      378.68      414.40      8.64 o 
 -18   4   5      295.24      318.76     21.68 o 
 -17   4   5       69.18       67.77      4.25 o 
 -16   4   5      343.55      330.78      8.03 o 
 -15   4   5      110.60      114.60      2.35 o 
 -14   4   5      217.95      218.35      2.76 o 
 -13   4   5       83.33       79.99      2.29 o 
 -12   4   5      550.71      571.08      7.60 o 
 -11   4   5      152.64      151.43      3.86 o 
 -10   4   5       14.77        8.75      1.10 o 
  -9   4   5      153.57      146.85      1.93 o 
  -8   4   5      662.58      529.99      5.37 o 
  -7   4   5      846.99      905.72      5.65 o 
  -6   4   5     5830.79     6179.01     36.99 o 
  -5   4   5       25.70       27.76      2.31 o 
  -4   4   5       43.67       36.90      1.87 o 
  -3   4   5     1187.58     1291.60      9.12 o 
  -2   4   5        0.07        1.86      2.19 o 
  -1   4   5        5.67        5.45      2.22 o 
   0   4   5      174.93      217.17      4.27 o 
   1   4   5     1157.18     1177.05      8.92 o 
   2   4   5     6542.27     6880.33     50.84 o 
   3   4   5      329.01      295.56      4.50 o 
   4   4   5      438.06      362.79      6.68 o 
   5   4   5     1689.68     1744.77     12.81 o 
   6   4   5      478.38      437.92      4.78 o 
   7   4   5     2033.68     1932.80     16.99 o 
   8   4   5        0.12        6.09      4.10 o 
   9   4   5      257.26      266.81      8.43 o 
  10   4   5        9.18       10.55      4.63 o 
  11   4   5       87.81       94.67      5.87 o 
  12   4   5      183.98      193.59      6.51 o 
  13   4   5        1.21        5.35      4.70 o 
  14   4   5      344.49      365.75      9.40 o 
  15   4   5      610.96      611.75     12.05 o 
  16   4   5      827.56      816.80     12.15 o 
  17   4   5      295.77      295.52     17.26 o 
  18   4   5      424.00      459.73     16.88 o 
 -20   5   5        8.93        6.75      5.06 o 
 -19   5   5       33.44       29.39      5.52 o 
 -18   5   5        7.71        2.24      5.06 o 
 -17   5   5      938.80      880.40     20.10 o 
 -16   5   5        3.19        2.64      2.54 o 
 -15   5   5       87.77      101.57      7.59 o 
 -14   5   5       93.53       80.34      3.42 o 
 -13   5   5      134.89      128.35      6.62 o 
 -12   5   5      591.15      606.46      5.30 o 
 -11   5   5       80.74       86.80      3.62 o 
 -10   5   5      137.98      127.19      3.24 o 
  -9   5   5       95.56       84.19      2.78 o 
  -8   5   5        7.40       12.72      2.20 o 
  -7   5   5        0.86        9.92      2.17 o 
  -6   5   5        2.14        1.91      1.99 o 
  -5   5   5       20.66       22.56      2.13 o 
  -4   5   5      119.46      105.12      2.86 o 
  -3   5   5      787.82      787.87      8.23 o 
  -2   5   5     1435.99     1344.65     12.13 o 
  -1   5   5       56.79       69.94      5.30 o 
   0   5   5      773.59      818.32     10.08 o 
   1   5   5     2798.52     2856.48     20.85 o 
   2   5   5      156.76      170.73      4.39 o 
   3   5   5       12.97        1.00      2.80 o 
   4   5   5       30.46       41.26      2.85 o 
   5   5   5      126.45      135.13      3.55 o 
   6   5   5     1601.70     1598.06     13.72 o 
   7   5   5       90.03       96.15      4.06 o 
   8   5   5     1043.88     1045.82      9.04 o 
   9   5   5      371.48      355.61     10.51 o 
  10   5   5      176.01      191.45     16.70 o 
  11   5   5      523.60      521.93      9.05 o 
  12   5   5        1.90        2.20      4.60 o 
  13   5   5      232.37      247.90     12.24 o 
  14   5   5       63.89       59.90      6.75 o 
  15   5   5      396.84      407.87     10.27 o 
  16   5   5      173.20      208.85      8.27 o 
  17   5   5      124.32      122.03      8.02 o 
 -19   6   5       33.94       30.85      6.81 o 
 -18   6   5       89.20      109.61      7.84 o 
 -17   6   5      930.35      962.92     28.58 o 
 -16   6   5        8.90        9.78      4.19 o 
 -15   6   5      566.81      579.86     15.10 o 
 -14   6   5      210.91      219.10      6.21 o 
 -13   6   5       12.16        9.75      2.36 o 
 -12   6   5      526.22      468.11      6.43 o 
 -11   6   5      854.14      914.43      7.38 o 
 -10   6   5      510.10      470.60      9.98 o 
  -9   6   5      333.20      320.26      5.68 o 
  -8   6   5     2162.16     2184.95     14.27 o 
  -7   6   5      728.12      779.35      7.14 o 
  -6   6   5     1218.05     1150.40      8.54 o 
  -5   6   5      589.48      587.88      6.93 o 
  -4   6   5       66.94       73.07      4.72 o 
  -3   6   5      358.04      405.81      6.11 o 
  -2   6   5       44.37       47.33      4.62 o 
  -1   6   5       96.27      111.89      4.78 o 
   0   6   5     2272.31     2255.93     17.44 o 
   1   6   5     3401.75     3460.73     24.56 o 
   2   6   5      248.60      280.71      8.37 o 
   3   6   5     1246.95     1251.93     12.96 o 
   4   6   5      239.45      294.94      7.27 o 
   5   6   5       14.84       26.23      3.19 o 
   6   6   5      165.94      158.12      7.23 o 
   7   6   5       38.54       38.70      3.27 o 
   8   6   5        7.81        9.79      2.52 o 
   9   6   5       20.85        8.26      7.73 o 
  10   6   5      645.36      632.78     10.44 o 
  11   6   5      352.45      345.85      8.51 o 
  12   6   5      286.34      298.43      8.91 o 
  13   6   5      269.99      282.57      9.08 o 
  14   6   5      146.97      148.88      8.29 o 
  15   6   5        7.00       20.58      5.84 o 
  16   6   5      150.01      140.50      8.24 o 
  17   6   5      152.23      191.30     14.28 o 
 -18   7   5       10.02       18.16      7.96 o 
 -17   7   5      179.40      208.97      9.52 o 
 -16   7   5       31.38       28.11      5.99 o 
 -15   7   5       23.76       18.28      2.87 o 
 -14   7   5      191.40      182.99      4.23 o 
 -13   7   5       39.20       44.77      2.51 o 
 -12   7   5      220.87      226.01      6.10 o 
 -11   7   5      531.30      549.11     11.53 o 
 -10   7   5     1278.21     1272.78     11.62 o 
  -9   7   5      834.44      786.97     11.01 o 
  -8   7   5      170.98      161.50      4.39 o 
  -7   7   5      516.32      506.26      7.56 o 
  -6   7   5      560.78      578.50      8.99 o 
  -5   7   5       35.18       30.04      3.54 o 
  -4   7   5     1025.10      973.48     11.70 o 
  -3   7   5     1676.27     1662.85     15.52 o 
  -2   7   5     3796.06     3751.05     28.49 o 
  -1   7   5       52.77       61.47      4.81 o 
   0   7   5       47.71       72.91      5.82 o 
   1   7   5        4.44        7.49      4.13 o 
   2   7   5      882.95      932.81     10.03 o 
   3   7   5     1004.40     1011.29      9.11 o 
   4   7   5      163.78      143.23      6.25 o 
   5   7   5      867.49      833.19     10.08 o 
   6   7   5     1989.98     2134.33     20.39 o 
   7   7   5      443.10      437.43     11.01 o 
   8   7   5       89.84       85.72      5.10 o 
   9   7   5      165.30      149.22      4.47 o 
  10   7   5       77.49       72.51      4.84 o 
  11   7   5       33.66       28.05      8.19 o 
  12   7   5      262.70      296.66     10.59 o 
  13   7   5      527.29      511.34     10.86 o 
  14   7   5       27.95       32.87      6.25 o 
  15   7   5       52.61       60.22      8.57 o 
 -17   8   5      225.19      281.53     12.60 o 
 -16   8   5        0.97        9.18      5.97 o 
 -15   8   5       58.88       49.57      5.98 o 
 -14   8   5       11.30        4.80      3.00 o 
 -13   8   5       75.25       69.03      3.28 o 
 -12   8   5      937.73      842.84    142.11 o 
 -11   8   5       72.92       65.62      7.13 o 
 -10   8   5       53.55       50.89      4.02 o 
  -9   8   5      390.56      408.95     10.44 o 
  -8   8   5        1.32        7.01      3.18 o 
  -7   8   5       17.64       18.70      3.02 o 
  -6   8   5      118.58      134.32      6.10 o 
  -5   8   5      202.33      219.19      6.27 o 
  -4   8   5      137.19      130.11      7.93 o 
  -3   8   5      824.21      794.07     10.83 o 
  -2   8   5     1247.84     1165.95     12.65 o 
  -1   8   5       91.42       90.01      5.02 o 
   0   8   5      727.37      705.27     11.37 o 
   1   8   5       32.04       26.36      4.57 o 
   2   8   5        0.98        0.88      3.35 o 
   3   8   5      208.24      197.54      5.72 o 
   4   8   5        0.41        7.01      3.51 o 
   5   8   5      120.67      124.49      6.74 o 
   6   8   5      113.27      119.36      7.60 o 
   7   8   5      634.77      628.63     10.48 o 
   8   8   5     1497.32     1452.52     17.11 o 
   9   8   5       44.23       44.57      4.11 o 
  10   8   5        1.30        1.61      4.00 o 
  11   8   5       18.26       20.99      5.33 o 
  12   8   5       87.52      105.39      9.10 o 
  13   8   5        3.73       15.07      6.87 o 
  14   8   5       41.82       55.84      7.02 o 
 -15   9   5      117.25      149.34      9.37 o 
 -14   9   5        8.85        8.72      7.83 o 
 -13   9   5      315.84      298.11      6.31 o 
 -12   9   5      349.46      355.56      7.53 o 
 -11   9   5      119.16      130.82      6.98 o 
 -10   9   5       93.36       84.07      7.29 o 
  -9   9   5        5.61        3.75      4.20 o 
  -8   9   5        0.21        1.70      4.72 o 
  -7   9   5      387.20      383.95      6.27 o 
  -6   9   5        0.02        2.37      3.60 o 
  -5   9   5      356.64      373.86     13.94 o 
  -4   9   5      557.58      590.27      8.13 o 
  -3   9   5      606.94      596.89      9.36 o 
  -2   9   5      182.15      170.15      8.09 o 
  -1   9   5      802.74      753.78     10.22 o 
   0   9   5      183.44      195.46      6.37 o 
   1   9   5       34.92       30.36      4.57 o 
   2   9   5       14.45        6.47      3.76 o 
   3   9   5      213.33      249.40      6.13 o 
   4   9   5       12.67        8.27      3.49 o 
   5   9   5       32.21       28.30      6.85 o 
   6   9   5     1204.00     1159.62     15.15 o 
   7   9   5      112.01      107.68      9.00 o 
   8   9   5      566.60      572.52     10.32 o 
   9   9   5      922.34      942.69     21.24 o 
  10   9   5       34.78       36.54      4.62 o 
  11   9   5       11.12       19.19      6.18 o 
  12   9   5       74.27      100.71     10.23 o 
 -13  10   5       33.44       29.34      8.77 o 
 -12  10   5      151.54      142.23      9.55 o 
 -11  10   5      263.01      277.76      9.47 o 
 -10  10   5      922.74      914.70     23.92 o 
  -9  10   5      437.02      450.49     13.11 o 
  -8  10   5      647.41      631.61     10.15 o 
  -7  10   5       18.86        9.03      3.99 o 
  -6  10   5      798.92      769.51     10.30 o 
  -5  10   5       30.73       29.92      5.35 o 
  -4  10   5      419.97      409.89      8.24 o 
  -3  10   5      153.38      125.91      7.76 o 
  -2  10   5      580.20      549.25      8.67 o 
  -1  10   5       89.88      102.63      7.32 o 
   0  10   5       25.89       33.39      4.82 o 
   1  10   5        0.16       -3.82      4.10 o 
   2  10   5      209.84      231.97      7.05 o 
   3  10   5     1418.70     1445.60     20.80 o 
   4  10   5      154.72      167.98      7.81 o 
   5  10   5      649.93      615.29     17.27 o 
   6  10   5      119.63      137.49      5.75 o 
   7  10   5       78.14       63.35     11.75 o 
   8  10   5        1.03        4.92      4.15 o 
   9  10   5        5.83        4.73      5.22 o 
  10  10   5        0.66        4.79      6.46 o 
 -10  11   5        7.73       15.92      5.33 o 
  -9  11   5      248.91      261.53      8.92 o 
  -8  11   5      128.50      144.78      7.25 o 
  -7  11   5        0.22        3.93      3.81 o 
  -6  11   5       44.76       54.17      8.12 o 
  -5  11   5      257.54      271.35      6.95 o 
  -4  11   5       70.91       74.05      5.94 o 
  -3  11   5        9.54        5.95      4.75 o 
  -2  11   5      489.61      479.83      8.92 o 
  -1  11   5       28.91       29.87      5.66 o 
   0  11   5        7.24        5.93      4.36 o 
   1  11   5      678.07      686.78     10.24 o 
   2  11   5       64.27       63.69      8.88 o 
   3  11   5        9.50        4.84      4.13 o 
   4  11   5       30.56       40.63      5.75 o 
   5  11   5      528.60      570.17     13.51 o 
   6  11   5      394.15      393.09      9.53 o 
   7  11   5       61.24       63.88      5.95 o 
  -5  12   5      390.73      408.70     10.85 o 
  -4  12   5      277.38      270.20      7.95 o 
  -3  12   5       12.04        8.96      4.92 o 
  -2  12   5      102.49      106.84     10.40 o 
  -1  12   5       24.03       22.75      4.95 o 
   0  12   5      508.59      478.59      9.83 o 
   1  12   5      156.51      179.85      6.76 o 
   2  12   5      110.78      113.32      7.27 o 
 -22   0   6      221.61      236.90     16.09 o 
 -21   0   6      479.06      527.72     30.30 o 
 -20   0   6       76.23       96.47      4.02 o 
 -19   0   6        7.81       11.33      4.76 o 
 -18   0   6       26.43       40.85      3.52 o 
 -17   0   6      372.76      337.27     11.34 o 
 -16   0   6      803.77      706.37     35.60 o 
 -15   0   6     3617.53     3574.45     64.08 o 
 -14   0   6     1962.44     1909.88     50.41 o 
 -13   0   6     2310.94     2302.37     19.45 o 
 -12   0   6      414.29      386.82      4.09 o 
 -11   0   6     2947.06     2869.51     20.86 o 
 -10   0   6     4457.52     4578.11     60.15 o 
  -9   0   6     6138.28     6684.57     55.98 o 
  -8   0   6      147.76      215.80      6.64 o 
  -7   0   6     4557.71     5091.41     68.28 o 
  -6   0   6     4877.76     5056.19     81.21 o 
  -5   0   6    20027.14    20216.02    775.52 o 
  -4   0   6    21200.93    20910.56    485.49 o 
  -3   0   6        8.40        7.74      1.70 o 
  -2   0   6      540.16      608.38      6.76 o 
  -1   0   6     3794.13     4174.57     38.55 o 
   0   0   6     1583.73     1438.04     10.29 o 
   1   0   6      934.20      798.20      5.97 o 
   2   0   6      208.87      202.71      2.91 o 
   3   0   6      791.52      852.85      7.47 o 
   4   0   6     3595.27     3500.51     26.16 o 
   5   0   6     1396.89     1615.06     13.17 o 
   6   0   6     4081.39     4274.07     34.32 o 
   7   0   6     3176.05      597.27   1645.18 o 
   8   0   6     1490.34     1572.78     50.36 o 
   9   0   6     2236.76     2213.39     43.23 o 
  10   0   6      679.06      688.15     30.64 o 
  11   0   6     1925.61     1916.59     64.63 o 
  12   0   6      696.83      693.39     26.49 o 
  13   0   6      218.08      235.42     11.33 o 
  14   0   6       65.03       64.11      3.24 o 
  15   0   6       14.21        9.62      2.66 o 
  16   0   6     1436.04     1353.22     55.99 o 
  17   0   6      254.82      288.02     17.30 o 
  18   0   6      677.43      678.69     24.47 o 
  19   0   6       26.98       20.16     12.42 o 
 -22   1   6        0.08      -13.86     13.93 o 
 -21   1   6      372.48      380.62     20.31 o 
 -20   1   6      335.88      318.15     26.98 o 
 -19   1   6       23.88       17.63      2.12 o 
 -18   1   6      613.97      545.11     42.10 o 
 -17   1   6       34.22       28.67      2.22 o 
 -16   1   6      853.26      804.67     33.67 o 
 -15   1   6      207.73      182.73      8.95 o 
 -14   1   6     1387.36     1320.89     18.14 o 
 -13   1   6      741.86      762.38      6.28 o 
 -12   1   6      273.77      253.43      5.51 o 
 -11   1   6     1688.40     1678.80     11.01 o 
 -10   1   6      190.38      189.45      7.31 o 
  -9   1   6        3.04        1.46      2.12 o 
  -8   1   6     1704.92     1551.28     11.87 o 
  -7   1   6     1688.25     1725.14     13.47 o 
  -6   1   6     6974.93     7012.71     58.62 o 
  -5   1   6     2108.07     2174.94     16.29 o 
  -4   1   6     5947.49     5893.91     39.50 o 
  -3   1   6       63.35       82.60      2.82 o 
  -2   1   6     4690.93     4754.49     34.02 o 
  -1   1   6     2664.29     2861.83     15.38 o 
   0   1   6      330.79      350.20      4.20 o 
   1   1   6      144.14      154.50      2.13 o 
   2   1   6     8729.67     9098.36     66.34 o 
   3   1   6     1730.54     1728.46     12.55 o 
   4   1   6     1856.03     1771.05     21.61 o 
   5   1   6     5799.40     5910.88     82.22 o 
   6   1   6      731.83      683.97     22.78 o 
   7   1   6     3489.47     3505.01     63.25 o 
   8   1   6       10.85       13.24      4.50 o 
   9   1   6      217.52      214.92     18.88 o 
  10   1   6      221.44      215.71      7.68 o 
  11   1   6       17.65       18.76      5.05 o 
  12   1   6        0.92        1.66      2.86 o 
  13   1   6       96.57       85.72      5.50 o 
  14   1   6     1562.34     1497.06     51.92 o 
  15   1   6     1005.37      973.17     36.87 o 
  16   1   6        3.48       11.99      7.69 o 
  17   1   6       71.81       68.60      7.33 o 
  18   1   6        0.85       -1.88      6.56 o 
 -22   2   6      151.25      163.29      6.46 o 
 -21   2   6       13.48       15.11      5.48 o 
 -20   2   6       96.45       89.87      5.54 o 
 -19   2   6      143.91      144.37     14.52 o 
 -18   2   6        4.87        3.04      1.55 o 
 -17   2   6       50.64       47.06      4.01 o 
 -16   2   6      447.03      458.63      9.07 o 
 -15   2   6      188.75      185.63      9.97 o 
 -14   2   6       10.55       13.56      0.97 o 
 -13   2   6      260.99      254.99      5.81 o 
 -12   2   6     1981.70     1914.85     25.58 o 
 -11   2   6     1820.20     1781.48     16.36 o 
 -10   2   6       13.10       11.00      2.94 o 
  -9   2   6      707.72      836.70      9.25 o 
  -8   2   6     1052.98     1168.49     10.45 o 
  -7   2   6     1671.31     1782.68     12.88 o 
  -6   2   6     1101.06     1268.48     10.02 o 
  -5   2   6      637.67      698.90      5.43 o 
  -4   2   6      100.57       88.74      1.85 o 
  -3   2   6     1371.19     1507.78      8.55 o 
  -2   2   6     1687.53     1813.47     10.99 o 
  -1   2   6      859.41      895.92      9.24 o 
   0   2   6     1281.27     1495.67     13.16 o 
   1   2   6     2320.99     2511.27     20.66 o 
   2   2   6     1259.40     1265.29      7.50 o 
   3   2   6     1034.87      997.48     11.24 o 
   4   2   6       83.60      109.27      5.73 o 
   5   2   6      242.51      159.19     54.16 o 
   6   2   6      478.02      489.49     10.40 o 
   7   2   6      115.57      132.83      9.73 o 
   8   2   6        0.47       -0.54      5.65 o 
   9   2   6      291.75      292.05      7.72 o 
  10   2   6       54.29       56.18      5.78 o 
  11   2   6      123.45      136.92      6.82 o 
  12   2   6       12.62       16.78      3.72 o 
  13   2   6      959.97      907.29     24.17 o 
  14   2   6     1012.32      977.66     33.15 o 
  15   2   6      433.24      413.08     24.58 o 
  16   2   6       81.51       99.98      9.68 o 
  17   2   6       67.94       61.61      7.67 o 
  18   2   6      127.59      135.94      8.85 o 
 -21   3   6       30.60       41.84      4.92 o 
 -20   3   6       90.19       91.63      6.42 o 
 -19   3   6      248.45      252.90     12.72 o 
 -18   3   6      223.52      206.48      8.96 o 
 -17   3   6      729.11      673.10     37.69 o 
 -16   3   6       38.46       49.52      4.53 o 
 -15   3   6       56.35       58.33      5.34 o 
 -14   3   6      156.46      197.09      8.32 o 
 -13   3   6      993.33      974.08     12.92 o 
 -12   3   6        0.06        1.82      3.66 o 
 -11   3   6      376.04      358.79      6.44 o 
 -10   3   6      686.19      714.81     11.70 o 
  -9   3   6     3240.10     3346.82     25.76 o 
  -8   3   6      328.75      343.59      7.33 o 
  -7   3   6      195.39      179.88      4.65 o 
  -6   3   6      740.26      773.29      4.59 o 
  -5   3   6      888.90      903.77      5.87 o 
  -4   3   6     2213.27     2194.86     18.28 o 
  -3   3   6     1909.71     2154.07     12.42 o 
  -2   3   6     1361.04     1422.34      9.60 o 
  -1   3   6     3542.54     3935.70     22.63 o 
   0   3   6     1568.25     1569.98     12.64 o 
   1   3   6     1443.00     1473.49     14.59 o 
   2   3   6     1329.15     1397.56     11.06 o 
   3   3   6     1312.22     1284.97     15.63 o 
   4   3   6       47.21       46.38      3.20 o 
   5   3   6      339.15      352.30      8.91 o 
   6   3   6       29.32       31.15      4.00 o 
   7   3   6       10.33        7.66      4.30 o 
   8   3   6      170.49      169.17      6.73 o 
   9   3   6      241.72      240.95      8.54 o 
  10   3   6      782.07      796.35     16.50 o 
  11   3   6       30.94       31.26      7.07 o 
  12   3   6      442.54      431.84     10.07 o 
  13   3   6        0.54       -5.37      5.37 o 
  14   3   6      895.65      895.25     16.86 o 
  15   3   6       20.74       14.57      5.94 o 
  16   3   6      120.50      120.64     10.26 o 
  17   3   6      248.34      264.69     11.61 o 
  18   3   6       27.52       12.70      6.79 o 
 -21   4   6      471.12      475.63     18.38 o 
 -20   4   6      383.61      401.04      8.70 o 
 -19   4   6      149.28      158.37      9.16 o 
 -18   4   6      275.20      281.22      8.35 o 
 -17   4   6      943.88      946.94     13.36 o 
 -16   4   6        0.71        0.00      6.95 o 
 -15   4   6     1530.25     1458.48     27.10 o 
 -14   4   6      210.78      234.21      8.69 o 
 -13   4   6       45.93       46.96      5.18 o 
 -12   4   6     1751.25     1737.17     20.27 o 
 -11   4   6      787.03      767.54     10.30 o 
 -10   4   6        6.06        2.11      3.91 o 
  -9   4   6      698.19      656.62      8.67 o 
  -8   4   6      583.14      536.25      6.02 o 
  -7   4   6      306.40      276.21      4.35 o 
  -6   4   6     7020.26     7474.26     44.67 o 
  -5   4   6     1409.68     1418.32      9.06 o 
  -4   4   6        4.36        9.16      1.74 o 
  -3   4   6      324.77      348.52      4.53 o 
  -2   4   6       12.21       35.45      4.40 o 
  -1   4   6     1402.88     1383.38     10.25 o 
   0   4   6     1994.45     2149.26     14.94 o 
   1   4   6       18.91       32.00      3.17 o 
   2   4   6     1014.55     1081.81     12.04 o 
   3   4   6        4.14        4.52      1.94 o 
   4   4   6      361.86      371.81      4.85 o 
   5   4   6      225.12      232.05      8.24 o 
   6   4   6     1694.27     1622.25     14.95 o 
   7   4   6       21.43       23.06      5.04 o 
   8   4   6        2.91        2.64      4.14 o 
   9   4   6     1109.67     1131.04     14.52 o 
  10   4   6      218.38      187.60      9.77 o 
  11   4   6     1608.59     1566.91     16.44 o 
  12   4   6      310.63      301.43      8.22 o 
  13   4   6      148.00      145.58      7.39 o 
  14   4   6      270.02      295.26      8.16 o 
  15   4   6      387.98      403.31     11.07 o 
  16   4   6      715.08      701.36     20.84 o 
  17   4   6       65.43       65.90      6.76 o 
 -20   5   6        0.20       -3.25     10.25 o 
 -19   5   6      175.71      161.85     18.54 o 
 -18   5   6      371.01      390.81     26.23 o 
 -17   5   6      372.73      392.35     14.68 o 
 -16   5   6      660.85      648.78     11.65 o 
 -15   5   6      490.18      485.32      9.13 o 
 -14   5   6     1312.55     1372.98     20.19 o 
 -13   5   6      310.66      321.84      9.33 o 
 -12   5   6      108.58      103.78      5.00 o 
 -11   5   6       22.16       15.49      4.23 o 
 -10   5   6        0.68        1.16      1.06 o 
  -9   5   6     1553.41     1559.42     11.85 o 
  -8   5   6      945.14      909.40      6.53 o 
  -7   5   6      939.46      922.14     11.79 o 
  -6   5   6     7427.20     7404.76     45.92 o 
  -5   5   6     1523.34     1531.07     14.82 o 
  -4   5   6     2399.80     2245.39     14.34 o 
  -3   5   6     3489.40     3538.41     23.68 o 
  -2   5   6      164.26      167.79      7.43 o 
  -1   5   6      371.79      434.24      5.88 o 
   0   5   6        9.25       11.74      3.56 o 
   1   5   6     2315.31     2235.05     16.76 o 
   2   5   6       12.26       10.56      3.46 o 
   3   5   6      608.37      550.24      7.70 o 
   4   5   6     1990.50     2016.57     14.54 o 
   5   5   6        0.61        0.15      2.45 o 
   6   5   6     4138.99     4233.81     32.08 o 
   7   5   6     1641.23     1646.44     12.43 o 
   8   5   6        8.10        1.14      4.07 o 
   9   5   6       59.46       58.77      5.28 o 
  10   5   6      416.28      420.53     13.22 o 
  11   5   6        5.75        2.43      5.32 o 
  12   5   6      322.02      330.20      8.94 o 
  13   5   6      941.62      978.77     18.52 o 
  14   5   6        1.38       -5.04      5.48 o 
  15   5   6     1252.40     1350.13     16.89 o 
  16   5   6      113.78      110.50      7.74 o 
  17   5   6       94.01       86.76      8.21 o 
 -19   6   6      186.55      208.96      8.17 o 
 -18   6   6       55.48       56.53      7.29 o 
 -17   6   6       27.87       36.05      5.79 o 
 -16   6   6      885.74      947.43     22.53 o 
 -15   6   6      116.65      137.00      9.24 o 
 -14   6   6      931.64      890.65     32.54 o 
 -13   6   6        8.91        3.96      1.70 o 
 -12   6   6       58.31       54.93      4.49 o 
 -11   6   6      115.86      113.24      4.54 o 
 -10   6   6     1332.42     1250.09     14.08 o 
  -9   6   6      512.42      485.08      6.08 o 
  -8   6   6      106.96      112.20      3.50 o 
  -7   6   6      483.40      473.62      4.79 o 
  -6   6   6       60.31       73.35      3.05 o 
  -5   6   6      797.01      844.04      8.92 o 
  -4   6   6     1424.57     1426.59     11.02 o 
  -3   6   6       95.68      101.03      5.69 o 
  -2   6   6        2.10        2.86      3.40 o 
  -1   6   6      241.65      246.88      5.15 o 
   0   6   6      458.00      501.41      6.65 o 
   1   6   6       52.84       64.57      7.08 o 
   2   6   6        4.36        4.86      3.55 o 
   3   6   6     1131.91     1131.00     10.24 o 
   4   6   6       14.46        9.67      3.26 o 
   5   6   6      163.01      143.14      5.35 o 
   6   6   6        0.07        0.37      3.14 o 
   7   6   6       10.55       10.37      2.50 o 
   8   6   6      732.61      785.13      7.70 o 
   9   6   6      173.90      175.85      7.36 o 
  10   6   6        0.22       -3.31      4.68 o 
  11   6   6        8.76        3.55      4.59 o 
  12   6   6      789.76      800.79     12.00 o 
  13   6   6      517.03      526.49     11.13 o 
  14   6   6     1103.62     1059.33     20.04 o 
  15   6   6      855.94      900.12     15.03 o 
  16   6   6      138.47      125.30     10.20 o 
 -18   7   6      110.47      147.92     13.61 o 
 -17   7   6       17.31       24.36     10.11 o 
 -16   7   6       33.96       28.22      6.58 o 
 -15   7   6      226.21      253.30     16.04 o 
 -14   7   6       62.72       46.34      3.05 o 
 -13   7   6      312.07      275.92      5.62 o 
 -12   7   6      696.93      690.91     11.26 o 
 -11   7   6        4.45        0.51      4.36 o 
 -10   7   6        0.86        2.18      3.19 o 
  -9   7   6      262.18      266.35      5.70 o 
  -8   7   6     2837.98     2825.88     19.73 o 
  -7   7   6       19.80       16.85      3.10 o 
  -6   7   6     1400.67     1372.92     25.97 o 
  -5   7   6      435.73      428.25      9.52 o 
  -4   7   6      465.93      432.90      6.25 o 
  -3   7   6      502.24      486.44      9.11 o 
  -2   7   6     1006.66     1018.09     10.96 o 
  -1   7   6     2004.63     1872.16     15.17 o 
   0   7   6      149.25      156.86      5.06 o 
   1   7   6      661.81      701.69     14.89 o 
   2   7   6       52.75       58.20      4.51 o 
   3   7   6     1482.54     1509.31     13.32 o 
   4   7   6      679.73      673.15      8.48 o 
   5   7   6     1172.65     1110.71     10.35 o 
   6   7   6      499.96      453.59      7.25 o 
   7   7   6      538.06      509.47      8.42 o 
   8   7   6      265.48      278.66      6.54 o 
   9   7   6       67.99       76.50      4.97 o 
  10   7   6       74.00       76.35      7.89 o 
  11   7   6      208.05      205.55      7.67 o 
  12   7   6       38.06       48.09      8.90 o 
  13   7   6      108.81      126.71     11.74 o 
  14   7   6        3.39        1.50      5.35 o 
  15   7   6       18.22       10.58      6.63 o 
 -17   8   6       96.72       95.54      8.93 o 
 -16   8   6       10.40       10.26      7.85 o 
 -15   8   6       27.49       22.22      6.69 o 
 -14   8   6      884.79      860.23     12.62 o 
 -13   8   6        6.38        2.60      2.66 o 
 -12   8   6      618.93      630.03     11.54 o 
 -11   8   6       71.91       57.94     12.98 o 
 -10   8   6        5.49        2.81      4.03 o 
  -9   8   6     1314.53     1292.41     18.46 o 
  -8   8   6      351.43      370.32      6.07 o 
  -7   8   6      474.61      466.30      8.01 o 
  -6   8   6      181.57      174.80      4.82 o 
  -5   8   6      176.34      168.51      4.55 o 
  -4   8   6      852.05      783.26      9.98 o 
  -3   8   6     1442.11     1409.66     12.53 o 
  -2   8   6     1704.54     1616.54     14.13 o 
  -1   8   6      675.40      677.36     10.68 o 
   0   8   6     1606.56     1590.35     17.28 o 
   1   8   6      117.65      120.73      5.24 o 
   2   8   6       12.43        5.33      3.66 o 
   3   8   6      829.43      776.25      8.78 o 
   4   8   6      198.66      174.30     10.10 o 
   5   8   6      460.31      470.37      6.91 o 
   6   8   6      506.58      441.04     36.70 o 
   7   8   6      135.28      134.30      9.05 o 
   8   8   6      155.23      191.59      6.77 o 
   9   8   6      992.58      925.53     19.03 o 
  10   8   6       13.03        6.92      5.41 o 
  11   8   6     1594.73     1741.96     21.44 o 
  12   8   6       44.07       49.17      6.63 o 
  13   8   6      106.65      121.90      7.83 o 
 -15   9   6      323.40      342.55     30.27 o 
 -14   9   6        2.97        4.89      6.58 o 
 -13   9   6      170.17      186.75     10.42 o 
 -12   9   6     1123.20      992.70    108.18 o 
 -11   9   6       22.71       25.43      5.20 o 
 -10   9   6      368.60      371.59     12.32 o 
  -9   9   6       22.58       22.47      3.29 o 
  -8   9   6      802.01      780.74     14.41 o 
  -7   9   6       57.49       64.86      5.09 o 
  -6   9   6     1017.23      992.57     11.80 o 
  -5   9   6      101.02      119.86      5.15 o 
  -4   9   6       51.54       53.97      5.74 o 
  -3   9   6      316.17      341.01      7.49 o 
  -2   9   6        1.93       10.16      3.96 o 
  -1   9   6        1.05        6.34      4.58 o 
   0   9   6      766.36      775.89     12.43 o 
   1   9   6        7.61        7.04      4.30 o 
   2   9   6      185.54      196.42      5.55 o 
   3   9   6      308.25      309.96      6.03 o 
   4   9   6       96.14       97.18      5.36 o 
   5   9   6       86.04       79.54      5.65 o 
   6   9   6      841.59      828.27     21.87 o 
   7   9   6      518.38      505.13      8.79 o 
   8   9   6        0.02        4.38      3.72 o 
   9   9   6      457.62      463.98     13.55 o 
  10   9   6      249.61      263.42      9.85 o 
  11   9   6       61.01       51.92      7.34 o 
  12   9   6        9.51        2.96      5.45 o 
 -13  10   6      117.28      127.79     13.95 o 
 -12  10   6       66.68       73.40      8.45 o 
 -11  10   6      191.32      217.73     12.33 o 
 -10  10   6       52.51       43.46      5.31 o 
  -9  10   6       21.76       21.68      3.66 o 
  -8  10   6       45.09       42.73      4.67 o 
  -7  10   6      467.06      465.99     10.48 o 
  -6  10   6       39.77       42.00      4.29 o 
  -5  10   6       17.87        5.99      3.60 o 
  -4  10   6       18.85       15.41      4.47 o 
  -3  10   6       56.13       45.05      4.88 o 
  -2  10   6        0.08        5.67      4.69 o 
  -1  10   6      236.86      248.11      9.15 o 
   0  10   6       56.49       65.40      6.43 o 
   1  10   6      650.26      634.96     10.30 o 
   2  10   6       75.56       90.09      7.68 o 
   3  10   6      104.91      140.05      6.74 o 
   4  10   6      199.17      226.87     10.90 o 
   5  10   6       40.91       37.38      4.76 o 
   6  10   6      126.01      150.45      7.15 o 
   7  10   6      374.74      398.60      8.90 o 
   8  10   6       68.21       59.42      4.98 o 
   9  10   6       16.65       23.42      6.79 o 
 -10  11   6      109.71      119.93      7.71 o 
  -9  11   6       47.59       48.22      5.58 o 
  -8  11   6        0.06       -0.37      4.11 o 
  -7  11   6       13.25       19.91      4.12 o 
  -6  11   6       91.78      115.37      6.93 o 
  -5  11   6      349.12      357.12     14.14 o 
  -4  11   6      163.54      151.86      6.92 o 
  -3  11   6      379.22      390.74     12.80 o 
  -2  11   6       69.58       66.14      5.86 o 
  -1  11   6       77.41       85.25      7.67 o 
   0  11   6      158.93      137.00      8.98 o 
   1  11   6        2.24        3.16      3.89 o 
   2  11   6       54.92       56.02      5.04 o 
   3  11   6      303.62      329.54      9.45 o 
   4  11   6      257.03      254.81      7.71 o 
   5  11   6        1.60       -0.90      5.38 o 
   6  11   6       29.91       40.62      6.47 o 
  -3  12   6        2.81       -3.47      5.29 o 
  -2  12   6      108.93      136.88     11.51 o 
  -1  12   6      206.10      202.72     10.54 o 
 -22   1   7        0.00        6.65      7.69 o 
 -21   1   7       96.87      117.77     10.21 o 
 -20   1   7        0.40        1.46      4.99 o 
 -19   1   7       27.95       23.08      5.99 o 
 -18   1   7      164.18      144.82      8.72 o 
 -17   1   7       37.28       39.41      4.61 o 
 -16   1   7      182.43      164.49      2.94 o 
 -15   1   7      113.85      111.60      5.87 o 
 -14   1   7      430.60      386.95     12.44 o 
 -13   1   7     2430.28     2421.60     25.72 o 
 -12   1   7      705.48      686.20     11.19 o 
 -11   1   7      740.24      728.50      6.94 o 
 -10   1   7      203.48      194.17      3.40 o 
  -9   1   7      151.46      151.99      4.54 o 
  -8   1   7       96.40       84.20      5.28 o 
  -7   1   7     2536.40     2657.65     34.75 o 
  -6   1   7     3758.23     3789.31     22.97 o 
  -5   1   7       61.70       65.37      1.48 o 
  -4   1   7     1655.99     1686.23     13.42 o 
  -3   1   7      618.99      633.80      4.77 o 
  -2   1   7      368.23      396.03      3.83 o 
  -1   1   7     2073.98     2115.29     10.67 o 
   0   1   7     1168.96     1187.84      7.58 o 
   1   1   7       29.81       10.65      1.24 o 
   2   1   7       32.85       22.93      1.56 o 
   3   1   7     7505.82     8031.89     66.25 o 
   4   1   7      235.62      242.25      6.66 o 
   5   1   7      118.68      177.00      4.48 o 
   6   1   7      245.64      226.75      4.74 o 
   7   1   7       69.54      101.93      6.19 o 
   8   1   7        0.08       -2.15      2.15 o 
   9   1   7      969.93      959.98     16.29 o 
  10   1   7     1084.75     1021.03     31.89 o 
  11   1   7      232.01      248.68     15.68 o 
  12   1   7      393.12      385.82     17.27 o 
  13   1   7      964.47      803.32     58.78 o 
  14   1   7      101.63       90.39     17.68 o 
  15   1   7       23.95       15.80      7.03 o 
  16   1   7      129.39      146.10     18.25 o 
  17   1   7       96.53       85.23      8.05 o 
  18   1   7       59.22       37.63      8.66 o 
 -21   2   7       73.84       70.54      5.98 o 
 -20   2   7      567.31      499.07     68.48 o 
 -19   2   7      560.22      481.74     60.35 o 
 -18   2   7     1079.28      924.93     70.21 o 
 -17   2   7      217.33      228.17     12.33 o 
 -16   2   7        7.87       16.47      2.98 o 
 -15   2   7      195.56      173.26      9.81 o 
 -14   2   7     1978.55     1896.40     17.04 o 
 -13   2   7     1587.88     1586.73     15.42 o 
 -12   2   7     2876.65     2818.62     24.66 o 
 -11   2   7       81.25       94.80      4.47 o 
 -10   2   7     1278.67     1264.18     11.61 o 
  -9   2   7       97.43       89.33      7.36 o 
  -8   2   7      691.89      630.81      8.47 o 
  -7   2   7      489.26      477.90      5.37 o 
  -6   2   7     3159.91     3281.28     36.97 o 
  -5   2   7       85.30       82.34      2.18 o 
  -4   2   7      255.35      252.25      3.81 o 
  -3   2   7     2948.90     3120.87     19.69 o 
  -2   2   7     1030.95     1009.37      7.09 o 
  -1   2   7      617.73      720.20      5.87 o 
   0   2   7      770.89      811.05      6.18 o 
   1   2   7     5094.80     5363.95     33.42 o 
   2   2   7     6763.40     7347.67     42.87 o 
   3   2   7     1011.95      963.22      8.50 o 
   4   2   7      375.40      411.24      8.82 o 
   5   2   7      434.24      445.11      7.61 o 
   6   2   7      427.06      419.15     15.29 o 
   7   2   7      155.31      139.32      9.07 o 
   8   2   7      269.66      237.24      8.25 o 
   9   2   7       27.17       30.18      5.42 o 
  10   2   7     1162.66     1145.45     17.49 o 
  11   2   7       42.84       30.92      5.88 o 
  12   2   7     4155.63     4093.78     65.76 o 
  13   2   7        3.60        3.89      5.91 o 
  14   2   7      292.74      283.78      9.58 o 
  15   2   7      414.99      438.45     11.14 o 
  16   2   7       94.05      107.93      9.04 o 
  17   2   7      657.08      657.44     22.19 o 
  18   2   7      280.32      317.24     12.97 o 
 -21   3   7      163.26      156.66      8.26 o 
 -20   3   7      809.44      829.03     46.05 o 
 -19   3   7        5.94       13.58      6.95 o 
 -18   3   7      434.92      402.42     11.10 o 
 -17   3   7      380.57      408.88     16.08 o 
 -16   3   7       37.04       50.84      5.32 o 
 -15   3   7     1356.71     1330.98     14.55 o 
 -14   3   7        6.65        7.87      3.30 o 
 -13   3   7      369.87      379.65      8.64 o 
 -12   3   7        0.74        2.06      3.56 o 
 -11   3   7      520.18      544.94      8.52 o 
 -10   3   7     2109.50     2032.95     30.32 o 
  -9   3   7     1336.36     1305.66     12.75 o 
  -8   3   7      609.43      560.26      7.29 o 
  -7   3   7     2357.79     2366.93     18.65 o 
  -6   3   7     2673.31     2485.08     25.18 o 
  -5   3   7      231.29      223.78      2.46 o 
  -4   3   7     1554.16     1618.19      9.24 o 
  -3   3   7        4.26        5.77      2.15 o 
  -2   3   7       40.20       52.72      2.32 o 
  -1   3   7      496.29      479.03      4.75 o 
   0   3   7     1928.13     1994.05     15.23 o 
   1   3   7     9142.02     9073.96     68.87 o 
   2   3   7     6237.88     6150.51     46.33 o 
   3   3   7      738.46      604.02      5.39 o 
   4   3   7      184.81      150.21      4.96 o 
   5   3   7     1419.53     1478.96     17.79 o 
   6   3   7      533.93      513.60      9.52 o 
   7   3   7      188.27      178.06      6.86 o 
   8   3   7      100.66       90.45      9.39 o 
   9   3   7       35.44       39.15      5.73 o 
  10   3   7       13.41       16.11      6.13 o 
  11   3   7     3228.87     3209.37     59.65 o 
  12   3   7     3561.17     3560.31     39.19 o 
  13   3   7      137.92      128.98      8.98 o 
  14   3   7      373.09      393.82     20.56 o 
  15   3   7       37.60       24.76      7.71 o 
  16   3   7        3.41        7.29      6.38 o 
  17   3   7       63.54       79.94     10.86 o 
 -21   4   7       32.65       28.50      5.72 o 
 -20   4   7      232.94      261.35      8.91 o 
 -19   4   7       99.71      135.98     11.89 o 
 -18   4   7     1292.60     1363.41     21.25 o 
 -17   4   7      273.78      264.03     14.55 o 
 -16   4   7     1780.08     1716.87     18.04 o 
 -15   4   7      272.20      276.43     13.08 o 
 -14   4   7      519.86      471.20     14.71 o 
 -13   4   7      371.14      374.66     10.38 o 
 -12   4   7      926.81      867.73     10.97 o 
 -11   4   7       78.08       96.51      8.37 o 
 -10   4   7      221.06      208.08     10.40 o 
  -9   4   7      421.82      447.43      9.77 o 
  -8   4   7      435.79      426.92      8.50 o 
  -7   4   7     1048.67     1020.86      6.15 o 
  -6   4   7      713.61      671.05      8.22 o 
  -5   4   7       28.82       26.16      2.38 o 
  -4   4   7      217.52      207.02      3.31 o 
  -3   4   7       15.14       23.76      2.21 o 
  -2   4   7      281.54      278.24      6.16 o 
  -1   4   7      669.77      579.41      6.20 o 
   0   4   7       55.11       76.03      3.80 o 
   1   4   7     2506.29     2535.08     24.56 o 
   2   4   7      873.24      968.60     10.24 o 
   3   4   7     2263.36     2263.67     20.86 o 
   4   4   7      283.56      256.38      3.94 o 
   5   4   7      581.14      575.34      7.04 o 
   6   4   7      320.28      304.43      5.95 o 
   7   4   7      265.79      277.61      6.94 o 
   8   4   7      493.40      493.46      8.60 o 
   9   4   7       10.65       10.02      4.84 o 
  10   4   7      253.19      231.88      8.36 o 
  11   4   7      339.21      311.46      9.62 o 
  12   4   7       22.23       24.81      7.88 o 
  13   4   7       37.19       24.80      6.69 o 
  14   4   7       30.88       46.39      9.80 o 
  15   4   7      133.82      150.08      7.58 o 
  16   4   7        0.92        6.75      5.62 o 
  17   4   7      403.13      418.14     11.41 o 
 -20   5   7       82.40       95.36      6.35 o 
 -19   5   7      414.58      397.76     20.00 o 
 -18   5   7      141.15      133.29     21.73 o 
 -17   5   7       11.21        5.05      4.35 o 
 -16   5   7       44.25       35.90      4.97 o 
 -15   5   7       55.60       52.93      5.70 o 
 -14   5   7       47.69       48.38      5.76 o 
 -13   5   7      236.94      234.77      8.68 o 
 -12   5   7      836.30      805.70     10.66 o 
 -11   5   7       89.81      127.06      7.95 o 
 -10   5   7        0.48        4.95      4.45 o 
  -9   5   7     1308.03     1295.38     14.15 o 
  -8   5   7       73.29       78.03      2.21 o 
  -7   5   7       89.23       89.64      2.04 o 
  -6   5   7     1334.04     1282.98      8.83 o 
  -5   5   7      506.03      513.57     10.31 o 
  -4   5   7      212.67      236.39      4.64 o 
  -3   5   7       14.78       18.73      2.97 o 
  -2   5   7      457.90      442.66      6.24 o 
  -1   5   7        1.99        8.70      3.04 o 
   0   5   7      280.12      223.71      6.03 o 
   1   5   7        0.24        4.69      5.56 o 
   2   5   7      245.76      248.40      6.69 o 
   3   5   7      185.41      187.76      7.51 o 
   4   5   7      804.41      797.75      7.77 o 
   5   5   7      375.31      356.60      7.92 o 
   6   5   7      245.24      221.29      6.48 o 
   7   5   7        5.69        6.10      4.40 o 
   8   5   7      929.56      881.76     12.27 o 
   9   5   7     1311.54     1268.05     17.84 o 
  10   5   7        8.65        3.99      4.47 o 
  11   5   7       15.86       23.90      6.27 o 
  12   5   7      258.40      264.93     18.23 o 
  13   5   7      132.66      148.53      7.80 o 
  14   5   7      421.11      439.06     14.93 o 
  15   5   7       10.89        7.83      5.89 o 
  16   5   7       43.36       56.35      7.77 o 
 -19   6   7       61.07       69.22     12.63 o 
 -18   6   7      300.12      327.09      9.04 o 
 -17   6   7      160.22      155.83      9.54 o 
 -16   6   7       35.95       29.04      7.48 o 
 -15   6   7        1.10       -2.96      5.38 o 
 -14   6   7      987.53      989.33     23.31 o 
 -13   6   7        4.02        3.89      4.02 o 
 -12   6   7        3.44        3.97      4.25 o 
 -11   6   7     1112.56     1087.54     16.64 o 
 -10   6   7      112.35      105.40      6.49 o 
  -9   6   7        6.53        5.73      1.61 o 
  -8   6   7      242.31      222.10      3.91 o 
  -7   6   7        3.88        0.77      1.97 o 
  -6   6   7     1037.45     1060.10      8.39 o 
  -5   6   7     1240.89     1230.88     11.03 o 
  -4   6   7        4.41        5.14      2.56 o 
  -3   6   7     6245.15     6298.76     43.66 o 
  -2   6   7      708.03      648.85      7.88 o 
  -1   6   7       26.69       16.92      3.63 o 
   0   6   7      134.82      120.37      7.62 o 
   1   6   7       45.47       41.19      7.00 o 
   2   6   7      979.79     1033.33     11.29 o 
   3   6   7      122.12      121.26      3.68 o 
   4   6   7      693.54      668.67      7.28 o 
   5   6   7      978.49      966.22     11.99 o 
   6   6   7        5.68        1.60      2.44 o 
   7   6   7        2.45       -1.35      2.28 o 
   8   6   7      568.49      561.38     10.48 o 
   9   6   7     1174.36     1202.21     14.60 o 
  10   6   7       99.82      101.95     13.97 o 
  11   6   7      191.47      191.22      8.37 o 
  12   6   7      517.99      561.21     11.82 o 
  13   6   7        0.28        2.42      6.42 o 
  14   6   7       53.95       58.04      8.30 o 
  15   6   7      257.32      268.22     10.25 o 
 -18   7   7      298.16      324.28     12.91 o 
 -17   7   7       26.93       27.01      7.80 o 
 -16   7   7      122.01      118.51      8.05 o 
 -15   7   7      378.03      391.16     12.40 o 
 -14   7   7       53.41       48.79      5.49 o 
 -13   7   7     1112.07     1111.64     15.26 o 
 -12   7   7      288.82      276.47      7.45 o 
 -11   7   7       11.20       15.06      2.90 o 
 -10   7   7       24.90       22.14      4.93 o 
  -9   7   7      726.38      718.20      8.16 o 
  -8   7   7      428.53      413.27      5.21 o 
  -7   7   7      210.30      219.27      9.02 o 
  -6   7   7      738.53      706.61     12.27 o 
  -5   7   7       38.83       37.69      3.16 o 
  -4   7   7      573.78      571.41      6.91 o 
  -3   7   7       30.87       53.04      4.58 o 
  -2   7   7      517.32      479.89      6.76 o 
  -1   7   7      191.91      171.17      5.27 o 
   0   7   7     1747.50     1665.72     15.54 o 
   1   7   7      631.71      669.47      9.00 o 
   2   7   7     1288.23     1266.52     14.47 o 
   3   7   7      203.73      166.30      5.46 o 
   4   7   7     1462.91     1447.31     12.25 o 
   5   7   7      540.62      504.03      7.86 o 
   6   7   7      133.84      118.26      4.51 o 
   7   7   7       78.71       80.87      4.03 o 
   8   7   7       82.99       87.05      7.63 o 
   9   7   7      313.30      285.10     14.87 o 
  10   7   7      237.66      236.18     10.60 o 
  11   7   7      140.42      147.76      8.39 o 
  12   7   7      235.65      257.38      9.97 o 
  13   7   7      308.35      373.13     11.24 o 
  14   7   7      160.56      180.13     13.72 o 
 -16   8   7      583.74      608.52     14.18 o 
 -15   8   7       49.35       45.15      6.11 o 
 -14   8   7      466.62      455.33     10.66 o 
 -13   8   7       19.31       22.14      5.44 o 
 -12   8   7        0.54        2.85      2.27 o 
 -11   8   7        3.80        4.66      3.16 o 
 -10   8   7     1407.98     1429.49     20.17 o 
  -9   8   7      381.40      384.81      6.36 o 
  -8   8   7       12.82       15.07      2.58 o 
  -7   8   7      129.30      119.01      4.30 o 
  -6   8   7        0.18        2.51      3.17 o 
  -5   8   7      172.21      169.52      5.23 o 
  -4   8   7      124.37      132.12      4.42 o 
  -3   8   7       17.93       12.81      3.68 o 
  -2   8   7     1254.71     1198.63     12.20 o 
  -1   8   7      906.86      933.88     10.83 o 
   0   8   7      483.42      443.71      7.42 o 
   1   8   7      297.51      307.29      7.64 o 
   2   8   7        6.50        7.59      4.30 o 
   3   8   7      105.06      116.74     11.50 o 
   4   8   7      130.57      119.74      4.42 o 
   5   8   7       53.60       52.39      5.50 o 
   6   8   7      683.42      646.19      8.23 o 
   7   8   7       98.83       99.82      4.91 o 
   8   8   7      134.86      122.06      8.22 o 
   9   8   7       70.98       60.92     11.09 o 
  10   8   7       85.15       84.48      7.08 o 
  11   8   7       38.70       51.44      7.32 o 
  12   8   7      373.73      371.45     11.47 o 
 -15   9   7      261.47      259.61     10.42 o 
 -14   9   7       70.60       70.53      7.93 o 
 -13   9   7      241.30      264.89     17.44 o 
 -12   9   7      100.90       81.75      8.82 o 
 -11   9   7       68.19       61.73     18.09 o 
 -10   9   7      189.15      156.40     22.57 o 
  -9   9   7      412.04      424.60      8.57 o 
  -8   9   7      575.09      582.00     14.31 o 
  -7   9   7      152.50      154.92      6.75 o 
  -6   9   7       95.92      103.52      5.52 o 
  -5   9   7     1315.36     1248.77     12.64 o 
  -4   9   7      245.60      240.62      5.75 o 
  -3   9   7      286.87      274.96      8.06 o 
  -2   9   7      335.71      355.70      7.16 o 
  -1   9   7      250.59      201.12     10.93 o 
   0   9   7        1.89       -1.14      3.91 o 
   1   9   7      436.78      459.86      8.15 o 
   2   9   7      510.75      505.12      7.25 o 
   3   9   7      133.26      140.59     13.51 o 
   4   9   7      372.44      370.08      6.98 o 
   5   9   7       49.62       38.65      5.04 o 
   6   9   7      181.89      173.10     21.10 o 
   7   9   7        6.04        1.20      3.59 o 
   8   9   7      146.36      144.92     10.28 o 
   9   9   7       42.79       38.62     14.28 o 
  10   9   7      281.90      279.38      8.60 o 
  11   9   7      521.64      557.04     16.37 o 
 -12  10   7      548.20      586.95     14.25 o 
 -11  10   7      243.76      244.09     12.75 o 
 -10  10   7      409.07      408.90     35.66 o 
  -9  10   7      103.71       83.34      6.98 o 
  -8  10   7     1011.71     1000.76     24.79 o 
  -7  10   7      256.92      232.50      8.42 o 
  -6  10   7       70.13       82.41      6.94 o 
  -5  10   7      484.83      469.86      9.21 o 
  -4  10   7       22.95       21.65      5.41 o 
  -3  10   7     2344.73     2330.05     23.90 o 
  -2  10   7        4.24        3.94      3.93 o 
  -1  10   7      694.57      699.66     11.67 o 
   0  10   7      845.71      831.53     17.59 o 
   1  10   7      168.09      200.67     12.69 o 
   2  10   7        0.11       -0.10      4.06 o 
   3  10   7      265.67      279.70      8.75 o 
   4  10   7      156.69      173.74      9.51 o 
   5  10   7      224.88      238.28      7.84 o 
   6  10   7      164.43      164.32      6.72 o 
   7  10   7        1.41        1.96      6.16 o 
   8  10   7        3.07       -0.20      5.79 o 
  -9  11   7       31.32       18.15      3.70 o 
  -8  11   7      223.00      219.11      8.59 o 
  -7  11   7      150.88      161.72     12.05 o 
  -6  11   7      113.48      120.14      6.62 o 
  -5  11   7      316.01      302.09      8.54 o 
  -4  11   7       64.85       58.71      5.35 o 
  -3  11   7       20.33       22.81      5.37 o 
  -2  11   7      595.70      602.88      9.99 o 
  -1  11   7       30.62       38.38      6.94 o 
   0  11   7       40.11       36.75      4.70 o 
   1  11   7      110.87      115.29      6.65 o 
   2  11   7      456.53      449.35     11.75 o 
   3  11   7      274.25      267.70     20.36 o 
   4  11   7      260.68      278.33     10.96 o 
   5  11   7      176.67      211.13      7.28 o 
 -22   0   8      128.80      143.71     16.28 o 
 -21   0   8       23.23       22.59     11.69 o 
 -20   0   8     1015.74     1060.60     29.14 o 
 -19   0   8     2666.12     2860.97     68.56 o 
 -18   0   8      223.66      200.40      3.25 o 
 -17   0   8     1079.31     1042.23     31.05 o 
 -16   0   8       64.91       61.36      1.95 o 
 -15   0   8      329.01      300.37     10.60 o 
 -14   0   8        0.21        0.21      1.92 o 
 -13   0   8      487.42      483.63      7.94 o 
 -12   0   8     2163.17     2020.14     19.35 o 
 -11   0   8     2201.92     2218.00     33.01 o 
 -10   0   8     7280.61     7331.37    115.62 o 
  -9   0   8       52.47       44.07      3.33 o 
  -8   0   8     1509.91     1457.03     17.74 o 
  -7   0   8        4.32       -1.05      2.96 o 
  -6   0   8     2279.61     2268.73     16.48 o 
  -5   0   8     3899.26     4171.16     31.76 o 
  -4   0   8     1824.50     1859.31     14.71 o 
  -3   0   8      737.14      843.84      7.94 o 
  -2   0   8       55.98       56.05      5.55 o 
  -1   0   8     3165.24     3267.66     30.33 o 
   0   0   8        4.10        2.54      3.08 o 
   1   0   8     4717.08     5104.44     57.91 o 
   2   0   8      715.09      843.76     16.53 o 
   3   0   8     1742.22     1829.37     16.51 o 
   4   0   8      985.60      983.03     28.71 o 
   5   0   8     2280.77     1463.34    574.85 o 
   6   0   8     4472.46     4616.22     36.53 o 
   7   0   8      163.78      145.35      4.31 o 
   8   0   8      295.19      292.65     18.16 o 
   9   0   8       17.21       37.23      7.06 o 
  10   0   8        2.71        4.94      1.31 o 
  11   0   8        2.38        2.25      3.44 o 
  12   0   8       19.19       10.13      1.33 o 
  13   0   8      366.16      288.35      7.58 o 
  14   0   8      243.29      223.86     16.01 o 
  15   0   8       75.10       86.34     14.33 o 
  16   0   8      127.91      132.23     25.10 o 
  17   0   8      260.97      261.20     19.98 o 
 -21   1   8        0.11        4.53      7.60 o 
 -20   1   8        0.16        0.83      6.90 o 
 -19   1   8      143.41      128.60     22.04 o 
 -18   1   8        2.19        0.48      4.16 o 
 -17   1   8      130.44      124.95      4.15 o 
 -16   1   8      317.23      291.36      4.68 o 
 -15   1   8        3.27        4.75      1.87 o 
 -14   1   8      309.97      300.52      5.34 o 
 -13   1   8     1262.80     1238.09     10.55 o 
 -12   1   8      550.04      527.59      8.77 o 
 -11   1   8        7.64        5.52      2.17 o 
 -10   1   8      642.02      612.38      6.93 o 
  -9   1   8      663.39      641.85     10.92 o 
  -8   1   8      540.59      525.11      3.63 o 
  -7   1   8      469.93      434.73      5.37 o 
  -6   1   8      394.63      416.03      3.42 o 
  -5   1   8       91.01       73.67      1.83 o 
  -4   1   8      171.94      197.64      4.30 o 
  -3   1   8     2989.93     3036.02     18.15 o 
  -2   1   8      836.57      779.88      5.68 o 
  -1   1   8     3360.80     3272.50     18.42 o 
   0   1   8     7872.47     7991.16     47.05 o 
   1   1   8       41.10       60.98      1.88 o 
   2   1   8      713.19      673.84      5.63 o 
   3   1   8      353.72      369.40      9.75 o 
   4   1   8      209.02      213.00      5.24 o 
   5   1   8      249.47      260.91      5.96 o 
   6   1   8      664.84      638.86     18.63 o 
   7   1   8      401.22      390.22      4.99 o 
   8   1   8     1561.87     1573.70     21.74 o 
   9   1   8      983.35      924.84     11.61 o 
  10   1   8     3707.71     3759.80     66.59 o 
  11   1   8      400.98      407.76      6.49 o 
  12   1   8      499.99      499.09     25.13 o 
  13   1   8       31.65       37.51      7.60 o 
  14   1   8        0.10        7.10      5.88 o 
  15   1   8      108.02      135.86      8.49 o 
  16   1   8       47.28       38.87      9.68 o 
  17   1   8       90.22       94.63      8.90 o 
 -21   2   8      891.03      974.06     37.40 o 
 -20   2   8       45.64       43.24      6.01 o 
 -19   2   8      144.04      130.79     16.19 o 
 -18   2   8      209.31      204.94     10.79 o 
 -17   2   8       23.35       25.64      3.01 o 
 -16   2   8      529.15      485.82     10.54 o 
 -15   2   8        8.25       14.14      4.40 o 
 -14   2   8       24.76       16.04      3.41 o 
 -13   2   8       11.96       12.76      3.35 o 
 -12   2   8      799.19      779.02      9.21 o 
 -11   2   8       36.61       42.11      3.71 o 
 -10   2   8       15.91       15.85      3.13 o 
  -9   2   8      891.62      902.44      8.99 o 
  -8   2   8       29.42       41.46      6.62 o 
  -7   2   8      568.14      528.42      6.50 o 
  -6   2   8      237.60      223.05      2.61 o 
  -5   2   8      516.53      592.63      6.22 o 
  -4   2   8     2203.66     2229.63     16.00 o 
  -3   2   8     1628.67     1772.58     12.79 o 
  -2   2   8       64.43       74.14      3.33 o 
  -1   2   8       59.41       61.62      2.45 o 
   0   2   8      508.01      479.77      3.97 o 
   1   2   8        0.05        5.02      1.37 o 
   2   2   8      118.53      136.82      3.62 o 
   3   2   8      958.82     1011.50     17.71 o 
   4   2   8      174.88      182.73      5.78 o 
   5   2   8       75.17       78.06      7.60 o 
   6   2   8       72.32       56.56      3.48 o 
   7   2   8      113.61      117.88      5.20 o 
   8   2   8      237.49      224.26      5.32 o 
   9   2   8       25.75       28.82      6.24 o 
  10   2   8       22.37       22.24      5.76 o 
  11   2   8        8.56       16.45      6.49 o 
  12   2   8        0.00        4.38      6.27 o 
  13   2   8       24.29       24.03      8.30 o 
  14   2   8       45.76       42.25      7.07 o 
  15   2   8      165.02      173.50      9.13 o 
  16   2   8      102.94       97.06      8.81 o 
  17   2   8      102.87      115.10     12.02 o 
 -21   3   8      201.63      190.54     53.03 o 
 -20   3   8       72.12       57.14      7.06 o 
 -19   3   8       31.74       26.67      4.42 o 
 -18   3   8      167.25      175.85     16.67 o 
 -17   3   8      114.25      104.70      8.75 o 
 -16   3   8      114.97      105.08      6.63 o 
 -15   3   8     1141.06     1156.78     21.54 o 
 -14   3   8      294.16      283.64     11.10 o 
 -13   3   8      664.49      649.42     13.72 o 
 -12   3   8       88.73       93.45      5.00 o 
 -11   3   8        5.60        6.72      3.69 o 
 -10   3   8        1.63        4.05      3.87 o 
  -9   3   8       40.35       40.79      3.67 o 
  -8   3   8      508.54      477.24      6.97 o 
  -7   3   8      144.36      146.63      2.25 o 
  -6   3   8      790.50      772.24     12.26 o 
  -5   3   8      751.59      780.36      5.61 o 
  -4   3   8      180.22      180.26      4.57 o 
  -3   3   8       59.75       58.77      2.99 o 
  -2   3   8      207.12      185.14      5.67 o 
  -1   3   8     1428.23     1444.52     10.57 o 
   0   3   8      126.27      126.87      6.71 o 
   1   3   8       18.88       11.86      3.15 o 
   2   3   8      682.07      692.35     10.05 o 
   3   3   8      193.34      206.02      4.65 o 
   4   3   8      161.54      151.83      4.91 o 
   5   3   8      113.23      128.79      6.25 o 
   6   3   8        2.83        7.14      3.33 o 
   7   3   8      385.16      366.30      8.24 o 
   8   3   8      307.82      309.99      6.03 o 
   9   3   8       22.75       22.73      5.16 o 
  10   3   8     1925.65     1862.76     21.81 o 
  11   3   8      408.58      465.84     12.27 o 
  12   3   8      467.19      458.59     12.33 o 
  13   3   8       16.87       25.98      8.53 o 
  14   3   8      101.86       91.75      8.06 o 
  15   3   8      314.68      348.60     12.82 o 
  16   3   8       84.50       86.44      9.94 o 
 -20   4   8       47.30       65.50     12.72 o 
 -19   4   8     1152.46     1182.13     70.98 o 
 -18   4   8        3.41        5.89      3.72 o 
 -17   4   8      490.03      464.06     11.12 o 
 -16   4   8      345.83      307.70     17.23 o 
 -15   4   8      253.07      275.70     11.60 o 
 -14   4   8       41.82       37.05      5.44 o 
 -13   4   8      879.04      876.12     11.28 o 
 -12   4   8     2573.66     2487.26     36.90 o 
 -11   4   8       70.92       80.96      5.89 o 
 -10   4   8     5046.22     4877.91     38.30 o 
  -9   4   8      904.98      891.82      9.74 o 
  -8   4   8      227.19      271.41      7.13 o 
  -7   4   8      497.71      481.33      4.92 o 
  -6   4   8      283.64      294.75      4.57 o 
  -5   4   8       81.72       69.85      3.47 o 
  -4   4   8      232.83      222.21      3.41 o 
  -3   4   8     2065.32     2039.44     13.42 o 
  -2   4   8      503.41      494.41      5.90 o 
  -1   4   8     3652.78     3608.16     28.16 o 
   0   4   8      476.24      517.95      7.82 o 
   1   4   8      279.28      286.11      6.32 o 
   2   4   8       67.65       62.08      4.24 o 
   3   4   8     1705.03     1664.44     16.14 o 
   4   4   8      411.15      406.38      8.11 o 
   5   4   8     1034.91     1022.15     17.80 o 
   6   4   8        8.28        9.22      3.31 o 
   7   4   8       13.49       14.01      3.83 o 
   8   4   8        0.47       -2.26      3.15 o 
   9   4   8      147.76      108.41     13.41 o 
  10   4   8      486.02      520.52     10.33 o 
  11   4   8       90.83      102.98     14.43 o 
  12   4   8      278.04      254.47     11.77 o 
  13   4   8        4.72        5.81      5.91 o 
  14   4   8        4.77        1.73      6.30 o 
  15   4   8       61.90       53.14      7.55 o 
  16   4   8       19.97       30.11      6.74 o 
 -20   5   8       30.83       26.35      5.19 o 
 -19   5   8      252.76      287.91      7.99 o 
 -18   5   8        0.14       -4.53      4.53 o 
 -17   5   8      360.81      393.68      8.52 o 
 -16   5   8       83.47       88.09      7.41 o 
 -15   5   8      217.54      225.39     14.50 o 
 -14   5   8       85.83       91.90      7.75 o 
 -13   5   8       12.74        5.76      4.50 o 
 -12   5   8       41.56       39.89      4.48 o 
 -11   5   8       18.48       27.90      4.15 o 
 -10   5   8      169.77      195.48      5.74 o 
  -9   5   8     2139.81     2072.72     21.59 o 
  -8   5   8     2705.40     2618.77     15.37 o 
  -7   5   8      130.41      137.28      4.81 o 
  -6   5   8        4.51        7.74      2.68 o 
  -5   5   8      195.51      203.29      3.79 o 
  -4   5   8       93.01       89.51      4.87 o 
  -3   5   8      147.61      151.93      3.98 o 
  -2   5   8     2221.79     2153.34     15.40 o 
  -1   5   8      891.91      859.73     10.27 o 
   0   5   8     1269.90     1221.56     16.46 o 
   1   5   8     1483.51     1471.37     15.13 o 
   2   5   8     1224.67     1174.52     12.56 o 
   3   5   8       37.87       27.75      2.19 o 
   4   5   8     1122.12     1165.78      9.22 o 
   5   5   8       27.33       24.71      1.75 o 
   6   5   8     1607.60     1582.55     15.20 o 
   7   5   8      867.41      830.11     13.51 o 
   8   5   8     2318.64     2267.83     22.87 o 
   9   5   8        9.40       16.97      4.00 o 
  10   5   8      189.52      181.26      9.53 o 
  11   5   8      157.34      163.68     12.01 o 
  12   5   8      682.37      701.41     15.45 o 
  13   5   8      182.39      186.98     11.40 o 
  14   5   8       73.57       76.08      8.94 o 
  15   5   8       95.67      122.32     11.65 o 
 -19   6   8      224.29      215.63     21.32 o 
 -18   6   8      472.34      492.20     21.48 o 
 -17   6   8      210.55      215.05      7.84 o 
 -16   6   8       86.87       88.87      7.76 o 
 -15   6   8      272.10      296.15      9.23 o 
 -14   6   8        4.63        8.55      5.87 o 
 -13   6   8      188.46      170.89      6.92 o 
 -12   6   8        6.45        7.54      4.64 o 
 -11   6   8     1670.68     1688.77     16.70 o 
 -10   6   8       63.89       79.00      3.21 o 
  -9   6   8      634.33      635.00      6.22 o 
  -8   6   8     1742.64     1619.22     18.94 o 
  -7   6   8       21.03       26.44      2.07 o 
  -6   6   8       36.67       48.71      2.46 o 
  -5   6   8      775.14      734.04      8.04 o 
  -4   6   8      173.69      172.90      4.96 o 
  -3   6   8       13.48       14.00      3.01 o 
  -2   6   8      626.88      625.99      7.15 o 
  -1   6   8      765.56      757.74     11.69 o 
   0   6   8      271.73      292.71      8.36 o 
   1   6   8      715.19      675.00      9.77 o 
   2   6   8     1627.74     1622.13     16.33 o 
   3   6   8       43.96       43.63      4.61 o 
   4   6   8       44.59       42.84      2.89 o 
   5   6   8       12.13        4.05      2.53 o 
   6   6   8       15.60       12.78      4.35 o 
   7   6   8      237.66      217.74      7.12 o 
   8   6   8      210.49      196.08      9.07 o 
   9   6   8      133.10      127.09     21.18 o 
  10   6   8        5.58        3.11      4.93 o 
  11   6   8       78.63      121.36     19.28 o 
  12   6   8        2.71       -1.55      6.40 o 
  13   6   8      234.58      245.62     11.21 o 
  14   6   8        5.92        6.50      6.45 o 
 -17   7   8      213.70      202.83     11.50 o 
 -16   7   8       64.48       56.04      8.53 o 
 -15   7   8      591.12      603.48     12.68 o 
 -14   7   8       65.08       93.89      7.72 o 
 -13   7   8        8.47        2.46      4.77 o 
 -12   7   8      186.51      188.80      7.58 o 
 -11   7   8      679.93      637.97     10.98 o 
 -10   7   8       26.57       20.36      2.81 o 
  -9   7   8       23.25       20.51      4.66 o 
  -8   7   8      148.78      131.90      3.79 o 
  -7   7   8       63.37       58.91      3.91 o 
  -6   7   8      156.49      147.46      4.18 o 
  -5   7   8       70.10       74.71      4.64 o 
  -4   7   8      432.60      446.71      6.22 o 
  -3   7   8      229.64      222.96      9.51 o 
  -2   7   8      650.22      644.39      8.34 o 
  -1   7   8     1588.07     1483.52     14.22 o 
   0   7   8      315.72      320.59      7.12 o 
   1   7   8      724.51      684.59     10.96 o 
   2   7   8      795.15      817.88     15.07 o 
   3   7   8      281.52      249.01      6.20 o 
   4   7   8      100.15       77.60      3.82 o 
   5   7   8       54.10       64.26      5.70 o 
   6   7   8       71.01       68.45      3.62 o 
   7   7   8        0.71       -0.04      1.62 o 
   8   7   8      680.15      651.63     10.30 o 
   9   7   8      549.29      495.59      9.41 o 
  10   7   8       58.73       55.81      5.49 o 
  11   7   8      373.14      350.86     75.53 o 
  12   7   8       45.94       59.62      7.24 o 
  13   7   8       48.18       54.44      7.36 o 
 -16   8   8      185.68      206.23     15.43 o 
 -15   8   8       95.12      109.09     10.32 o 
 -14   8   8       19.21       24.01      5.68 o 
 -13   8   8       27.44       26.70      6.95 o 
 -12   8   8      234.42      232.84      7.75 o 
 -11   8   8       43.44       44.06      3.49 o 
 -10   8   8       98.55       90.45      4.75 o 
  -9   8   8     1153.23     1111.69     11.19 o 
  -8   8   8      558.02      533.21      9.10 o 
  -7   8   8      726.63      695.77      9.01 o 
  -6   8   8      677.79      640.95      7.74 o 
  -5   8   8      437.10      437.90      8.61 o 
  -4   8   8      263.46      258.44      6.12 o 
  -3   8   8        2.32        0.02      4.47 o 
  -2   8   8      712.74      684.00      9.53 o 
  -1   8   8       56.11       75.78      4.77 o 
   0   8   8      424.73      416.00      7.17 o 
   1   8   8       19.88       28.49      4.68 o 
   2   8   8        2.22        6.06      3.46 o 
   3   8   8      343.61      378.60      6.80 o 
   4   8   8      150.22      149.57      4.93 o 
   5   8   8     1668.89     1588.67     14.37 o 
   6   8   8       98.61      100.58      4.73 o 
   7   8   8      569.38      546.25     10.51 o 
   8   8   8      499.00      526.03     10.87 o 
   9   8   8      231.74      242.67      8.59 o 
  10   8   8       47.56       50.15      5.96 o 
  11   8   8        1.14        5.52      5.03 o 
 -14   9   8       18.18       21.81      7.99 o 
 -13   9   8      919.99      933.57     17.99 o 
 -12   9   8       32.09       32.97      7.06 o 
 -11   9   8      227.94      248.33     12.65 o 
 -10   9   8       86.05      101.01      8.10 o 
  -9   9   8      731.83      827.66     12.07 o 
  -8   9   8       91.52      104.88      7.71 o 
  -7   9   8     1210.48     1176.52     21.23 o 
  -6   9   8        9.94       18.74      3.68 o 
  -5   9   8       28.11       29.55      3.74 o 
  -4   9   8      323.19      301.02      6.10 o 
  -3   9   8      146.68      127.77      5.64 o 
  -2   9   8       64.46       69.77      6.84 o 
  -1   9   8     1750.06     1634.25     23.59 o 
   0   9   8      463.09      474.03      8.86 o 
   1   9   8      869.36      830.17     13.53 o 
   2   9   8      309.83      324.34      7.16 o 
   3   9   8       48.43       48.40      4.37 o 
   4   9   8        3.55        6.52      4.14 o 
   5   9   8      292.17      261.37     12.79 o 
   6   9   8      250.93      263.02      8.01 o 
   7   9   8        3.44        4.12      5.39 o 
   8   9   8      509.59      480.45     11.98 o 
   9   9   8       12.59       13.96      6.02 o 
  10   9   8      209.74      190.71      9.84 o 
 -11  10   8      242.96      223.16     15.78 o 
 -10  10   8       45.45       59.45      8.35 o 
  -9  10   8      297.88      305.92     16.37 o 
  -8  10   8        3.93        0.58      6.78 o 
  -7  10   8      285.46      308.53      8.67 o 
  -6  10   8      339.93      312.80     10.72 o 
  -5  10   8       36.04       48.78      5.06 o 
  -4  10   8      262.39      282.95     10.36 o 
  -3  10   8      278.60      270.09     16.07 o 
  -2  10   8      244.87      240.93     12.47 o 
  -1  10   8       99.18       94.86      6.48 o 
   0  10   8      390.03      408.06     10.90 o 
   1  10   8        1.44        6.49      3.81 o 
   2  10   8       40.32       50.82      5.86 o 
   3  10   8       31.84       31.03      5.23 o 
   4  10   8      112.23      124.88      5.51 o 
   5  10   8        0.37       -2.09      3.81 o 
   6  10   8      292.31      284.69     11.11 o 
   7  10   8      350.34      394.40     19.66 o 
  -7  11   8      124.69      141.15      8.95 o 
  -6  11   8       52.80       46.26      6.56 o 
  -5  11   8      116.05      112.52      8.34 o 
  -4  11   8        0.25        3.25      4.10 o 
  -3  11   8      273.67      256.22      7.49 o 
  -2  11   8      444.47      466.10     14.00 o 
  -1  11   8      116.88      129.78     12.27 o 
   0  11   8      181.40      195.66      9.62 o 
   1  11   8       52.76       47.06      5.05 o 
   2  11   8      164.40      178.33      6.85 o 
   3  11   8        0.88        4.39      4.50 o 
 -21   1   9        0.52        6.03      8.12 o 
 -20   1   9       53.51       60.81      9.85 o 
 -19   1   9       35.54       45.56      9.00 o 
 -18   1   9       90.40       88.27      4.55 o 
 -17   1   9       49.83       52.15      5.24 o 
 -16   1   9      428.73      442.98      7.45 o 
 -15   1   9      108.70      105.89      7.25 o 
 -14   1   9       28.10       30.58      2.46 o 
 -13   1   9     2646.35     2654.13     21.24 o 
 -12   1   9      619.46      631.76      8.07 o 
 -11   1   9     3340.84     3353.39     32.37 o 
 -10   1   9      846.97      794.31     14.13 o 
  -9   1   9        2.62        5.21      2.63 o 
  -8   1   9     2201.31     2350.76     16.72 o 
  -7   1   9       18.07       25.44      1.58 o 
  -6   1   9      714.48      688.78      7.07 o 
  -5   1   9     1251.96     1422.99      9.24 o 
  -4   1   9     2552.23     2614.64     19.59 o 
  -3   1   9        1.33       10.22      2.10 o 
  -2   1   9      124.60      109.24      2.95 o 
  -1   1   9      800.75      817.88      7.00 o 
   0   1   9       61.98       61.00      2.62 o 
   1   1   9      772.74      723.12      5.62 o 
   2   1   9       45.81       37.60      3.05 o 
   3   1   9      186.92      209.68      4.43 o 
   4   1   9      707.36      718.10      7.81 o 
   5   1   9       23.23       25.39      3.62 o 
   6   1   9     1312.86     1231.59     12.18 o 
   7   1   9     1139.63     1101.96     10.16 o 
   8   1   9     2194.43     2210.51     44.11 o 
   9   1   9      132.60      126.52      7.42 o 
  10   1   9      404.65      383.84      6.09 o 
  11   1   9      177.29      164.34     12.20 o 
  12   1   9      482.03      461.60     25.89 o 
  13   1   9      206.12      232.74     10.50 o 
  14   1   9      422.68      453.20     12.02 o 
  15   1   9       26.21       40.68      7.77 o 
  16   1   9        0.35        6.48      6.88 o 
 -21   2   9     1092.60     1163.25     27.24 o 
 -20   2   9      234.37      306.99     13.50 o 
 -19   2   9      495.68      474.02     16.07 o 
 -18   2   9      134.59      140.61      5.29 o 
 -17   2   9      114.96      126.53     10.87 o 
 -16   2   9      169.09      181.58      8.83 o 
 -15   2   9      439.16      426.35      6.67 o 
 -14   2   9     1405.61     1391.92     34.51 o 
 -13   2   9     2583.83     2581.68     42.64 o 
 -12   2   9     2352.58     2311.19     25.86 o 
 -11   2   9       40.28       44.02      4.29 o 
 -10   2   9     1898.09     1888.06     20.71 o 
  -9   2   9      363.18      382.84     11.77 o 
  -8   2   9      784.98      789.56     10.24 o 
  -7   2   9     1591.19     1645.67     13.24 o 
  -6   2   9      148.01      155.95      3.17 o 
  -5   2   9     1266.01     1171.47     11.55 o 
  -4   2   9      961.23      964.97      8.13 o 
  -3   2   9      174.89      157.89      3.67 o 
  -2   2   9     4239.36     4194.49     24.56 o 
  -1   2   9      177.76      169.96      3.29 o 
   0   2   9     3622.46     3736.66     20.08 o 
   1   2   9        2.07        2.10      2.39 o 
   2   2   9       12.53       18.93      3.28 o 
   3   2   9        0.06       -0.30      2.48 o 
   4   2   9      265.11      258.77      7.80 o 
   5   2   9      655.01      686.37      8.54 o 
   6   2   9        5.07        4.87      2.61 o 
   7   2   9      990.35      934.80     12.67 o 
   8   2   9       11.34        8.37      3.83 o 
   9   2   9      183.52      194.91      9.75 o 
  10   2   9      197.92      202.40      6.25 o 
  11   2   9      228.69      225.43     10.20 o 
  12   2   9       90.08       81.84      5.98 o 
  13   2   9       13.18       11.49      7.22 o 
  14   2   9        7.10        7.71      6.55 o 
  15   2   9      210.04      200.18     13.44 o 
  16   2   9        0.07       -3.68      6.80 o 
 -20   3   9      135.94      104.59     52.60 o 
 -19   3   9       90.10       78.59     12.82 o 
 -18   3   9        7.97        4.44      3.04 o 
 -17   3   9        0.26       -0.97      2.78 o 
 -16   3   9        8.53        6.92      4.64 o 
 -15   3   9        5.28        2.43      3.67 o 
 -14   3   9       79.77       89.04      9.75 o 
 -13   3   9      931.46      951.30     11.66 o 
 -12   3   9     1142.36     1156.68     21.54 o 
 -11   3   9     1093.07     1082.38     14.89 o 
 -10   3   9      433.54      403.25      8.57 o 
  -9   3   9      342.65      319.58      6.00 o 
  -8   3   9      300.68      311.82      6.02 o 
  -7   3   9      129.57      118.19      3.53 o 
  -6   3   9     1192.89     1143.84     10.69 o 
  -5   3   9       50.53       65.26      3.07 o 
  -4   3   9      600.55      546.91      5.40 o 
  -3   3   9     3110.57     3105.25     20.86 o 
  -2   3   9      576.03      556.82      5.84 o 
  -1   3   9     1010.53      886.59      9.91 o 
   0   3   9     2623.97     2604.73     21.20 o 
   1   3   9       82.65      103.53      4.33 o 
   2   3   9        5.08        6.91      1.71 o 
   3   3   9      329.47      327.32      6.11 o 
   4   3   9     2127.19     2084.09     16.16 o 
   5   3   9        7.66        9.17      3.99 o 
   6   3   9     5452.37     5427.02     41.98 o 
   7   3   9       51.14       51.24      3.81 o 
   8   3   9     2529.28     2452.76     22.65 o 
   9   3   9      456.48      392.06      9.58 o 
  10   3   9       46.97       49.03      3.90 o 
  11   3   9      219.26      255.02      7.63 o 
  12   3   9       74.53       62.54      8.38 o 
  13   3   9        4.25        8.03      6.01 o 
  14   3   9      290.55      248.03      9.66 o 
  15   3   9      716.97      723.87     15.77 o 
 -20   4   9      340.40      276.09     46.52 o 
 -19   4   9      160.47      126.79     18.07 o 
 -18   4   9      416.42      400.36     36.60 o 
 -17   4   9        5.88       11.09      4.35 o 
 -16   4   9      275.65      275.16     12.01 o 
 -15   4   9      415.81      386.92      9.77 o 
 -14   4   9      576.58      594.18      9.90 o 
 -13   4   9      314.46      315.44      7.64 o 
 -12   4   9        7.06       10.09      4.52 o 
 -11   4   9      793.78      789.07     10.16 o 
 -10   4   9      480.47      456.45      7.75 o 
  -9   4   9      569.15      567.15     12.92 o 
  -8   4   9     3257.11     3225.90     25.74 o 
  -7   4   9      156.35      140.70      4.56 o 
  -6   4   9       72.31       87.00      2.72 o 
  -5   4   9     1108.23     1150.13     11.19 o 
  -4   4   9     1573.45     1510.45     10.22 o 
  -3   4   9      100.96      114.39      3.27 o 
  -2   4   9     3513.40     3524.58     27.74 o 
  -1   4   9       61.86       55.09      3.66 o 
   0   4   9        2.15        2.68      3.08 o 
   1   4   9      172.43      155.77      5.00 o 
   2   4   9        0.04        2.16      3.09 o 
   3   4   9      110.77      113.44      6.63 o 
   4   4   9      672.10      687.22      7.94 o 
   5   4   9        5.61        6.23      4.29 o 
   6   4   9        4.14        9.22      3.33 o 
   7   4   9      137.33      159.92      6.90 o 
   8   4   9      507.83      475.85     13.30 o 
   9   4   9       32.24       45.61      4.10 o 
  10   4   9      709.91      713.17     10.99 o 
  11   4   9       10.69       11.59      3.90 o 
  12   4   9        2.08        3.97      3.67 o 
  13   4   9       67.48       54.66      7.09 o 
  14   4   9      190.58      160.41     19.05 o 
  15   4   9      601.60      491.54     68.20 o 
 -19   5   9      367.54      348.30     31.92 o 
 -18   5   9      237.27      272.07      9.99 o 
 -17   5   9      410.70      425.57      8.77 o 
 -16   5   9       29.61       25.10      4.60 o 
 -15   5   9       38.64       43.58      5.73 o 
 -14   5   9      193.10      179.97      6.80 o 
 -13   5   9      109.62      110.45      5.97 o 
 -12   5   9      122.57      115.30      6.61 o 
 -11   5   9       22.70       15.44      3.95 o 
 -10   5   9      233.67      209.44      5.87 o 
  -9   5   9      255.32      255.01      6.17 o 
  -8   5   9      209.37      197.11      3.28 o 
  -7   5   9       96.36       86.46      4.07 o 
  -6   5   9      578.45      562.78      6.66 o 
  -5   5   9      995.05      988.04     10.36 o 
  -4   5   9      666.23      658.78     10.59 o 
  -3   5   9     2130.64     2059.71     15.89 o 
  -2   5   9      694.63      669.98      9.87 o 
  -1   5   9      981.08      946.37     10.42 o 
   0   5   9       20.85       24.82      6.46 o 
   1   5   9      173.71      160.07      6.04 o 
   2   5   9      586.48      563.70      8.73 o 
   3   5   9      107.66       98.18      2.66 o 
   4   5   9       42.24       50.07      5.77 o 
   5   5   9      818.41      769.62      9.01 o 
   6   5   9      232.03      242.49      6.49 o 
   7   5   9      446.89      422.91      7.58 o 
   8   5   9      114.16      123.13      7.73 o 
   9   5   9       22.34       25.43      4.21 o 
  10   5   9      428.23      405.96      8.30 o 
  11   5   9        2.36        1.89      3.94 o 
  12   5   9        0.10       -1.59      4.05 o 
  13   5   9       27.69       25.50      6.55 o 
  14   5   9       64.39       54.82     10.57 o 
 -18   6   9      171.89      166.46     10.15 o 
 -17   6   9      112.04      100.49     12.51 o 
 -16   6   9     1246.20     1347.28     41.62 o 
 -15   6   9        1.07       -5.94      5.94 o 
 -14   6   9      171.75      145.45      9.09 o 
 -13   6   9      438.60      428.83      8.29 o 
 -12   6   9       54.05       44.33      5.51 o 
 -11   6   9       23.34       18.96      4.46 o 
 -10   6   9       83.94       79.15      6.22 o 
  -9   6   9      629.13      600.64      9.89 o 
  -8   6   9     1121.70     1118.82      8.04 o 
  -7   6   9      490.28      495.08      7.05 o 
  -6   6   9      576.14      594.22      7.34 o 
  -5   6   9      219.10      231.67      6.50 o 
  -4   6   9      348.83      333.35      7.20 o 
  -3   6   9       25.51       25.69      3.18 o 
  -2   6   9     1346.79     1355.29     12.06 o 
  -1   6   9       83.05       82.54      5.01 o 
   0   6   9      185.84      204.04      7.30 o 
   1   6   9     1152.60     1152.64     12.94 o 
   2   6   9     1685.56     1622.47     15.64 o 
   3   6   9        1.14       -0.52      2.02 o 
   4   6   9      142.78      135.56      4.32 o 
   5   6   9       21.63       24.28      4.90 o 
   6   6   9      256.24      230.39      9.88 o 
   7   6   9      741.61      762.90     11.79 o 
   8   6   9      248.46      262.55      6.71 o 
   9   6   9       71.06       74.10      5.50 o 
  10   6   9      245.72      243.55     10.77 o 
  11   6   9        8.19        6.12      4.54 o 
  12   6   9      302.55      299.26     11.29 o 
  13   6   9     1211.86     1145.87    101.29 o 
 -17   7   9      423.22      457.22     12.20 o 
 -16   7   9       35.22       45.50      7.34 o 
 -15   7   9      365.53      342.50     11.91 o 
 -14   7   9      102.29      128.24      9.51 o 
 -13   7   9       96.07      104.43      8.19 o 
 -12   7   9       21.57       20.94      5.59 o 
 -11   7   9      681.62      632.51     11.06 o 
 -10   7   9        5.21        4.93      3.95 o 
  -9   7   9      194.88      188.79      4.62 o 
  -8   7   9      306.87      306.17      5.17 o 
  -7   7   9       49.13       50.42      3.21 o 
  -6   7   9        2.53        2.87      2.54 o 
  -5   7   9      278.23      261.91      8.95 o 
  -4   7   9      159.44      157.62      5.65 o 
  -3   7   9      220.56      207.31      6.35 o 
  -2   7   9      511.78      472.24      7.32 o 
  -1   7   9      368.79      365.22      7.33 o 
   0   7   9      319.78      302.73      7.35 o 
   1   7   9     1131.06     1124.07     13.28 o 
   2   7   9       38.84       30.39      4.63 o 
   3   7   9       51.01       69.42      5.28 o 
   4   7   9        7.46        5.25      3.30 o 
   5   7   9      122.43      127.15      6.22 o 
   6   7   9      426.51      444.08      9.98 o 
   7   7   9       27.16       21.08      5.31 o 
   8   7   9     1023.57     1068.38     17.12 o 
   9   7   9        0.71       -1.78      4.46 o 
  10   7   9      337.29      305.33     10.12 o 
  11   7   9       70.15       73.00      7.17 o 
  12   7   9        0.00       -4.63      5.19 o 
 -15   8   9      459.22      483.51     17.32 o 
 -14   8   9      560.83      639.89     26.71 o 
 -13   8   9      270.34      264.43     17.68 o 
 -12   8   9      202.43      226.53      8.71 o 
 -11   8   9      159.32      161.41      7.26 o 
 -10   8   9      733.81      755.71     14.21 o 
  -9   8   9      749.61      687.51      9.40 o 
  -8   8   9       24.57       14.23      2.34 o 
  -7   8   9      415.70      396.96      6.65 o 
  -6   8   9      335.85      350.78      6.15 o 
  -5   8   9      332.72      331.15      6.10 o 
  -4   8   9     1221.01     1204.14     11.30 o 
  -3   8   9       11.52       13.89      3.44 o 
  -2   8   9        7.76        5.24      3.45 o 
  -1   8   9       56.82       46.92      6.41 o 
   0   8   9       45.25       38.18      4.71 o 
   1   8   9       14.68       10.35      5.35 o 
   2   8   9      177.97      180.29      7.28 o 
   3   8   9      117.03      127.70      4.44 o 
   4   8   9       27.56       29.89      4.19 o 
   5   8   9      140.64      160.12      8.29 o 
   6   8   9      598.65      594.45     11.43 o 
   7   8   9       35.75       18.81      6.61 o 
   8   8   9        1.00        7.22      5.10 o 
   9   8   9       13.41        6.38      5.62 o 
  10   8   9       53.48       50.02      6.76 o 
 -13   9   9       13.38       18.43      6.77 o 
 -12   9   9        0.19       -4.21      8.83 o 
 -11   9   9       10.65       13.11      6.51 o 
 -10   9   9      161.01      232.09     82.35 o 
  -9   9   9       38.10       37.67      5.84 o 
  -8   9   9        0.77        2.06      3.28 o 
  -7   9   9        6.84        8.15      3.41 o 
  -6   9   9      578.11      567.43      8.61 o 
  -5   9   9        1.32        6.12      3.30 o 
  -4   9   9     2211.24     2130.87     18.56 o 
  -3   9   9       17.28       36.80      5.63 o 
  -2   9   9        0.54       -1.14      4.13 o 
  -1   9   9       54.89       41.72      5.12 o 
   0   9   9       25.34       18.96      4.77 o 
   1   9   9      130.18      137.97      8.56 o 
   2   9   9      114.95      101.58      4.73 o 
   3   9   9       24.26       24.17      4.79 o 
   4   9   9       83.53      103.92      6.03 o 
   5   9   9      670.19      618.36     19.06 o 
   6   9   9       42.45       30.91      6.20 o 
   7   9   9      393.75      460.86     14.37 o 
   8   9   9      209.00      238.30      8.22 o 
 -10  10   9        0.06        3.19      6.70 o 
  -9  10   9       54.91       44.57      8.12 o 
  -8  10   9        7.04        6.56      3.92 o 
  -7  10   9     1794.41     1728.75     32.24 o 
  -6  10   9       35.50       33.94      5.69 o 
  -5  10   9      167.15      182.50      9.99 o 
  -4  10   9      132.19      118.41      5.73 o 
  -3  10   9      575.35      534.10     11.35 o 
  -2  10   9        1.09       11.78      4.49 o 
  -1  10   9      854.69      824.42     17.18 o 
   0  10   9      195.19      219.83      8.45 o 
   1  10   9        0.13       -1.32      6.00 o 
   2  10   9      817.60      854.73     10.70 o 
   3  10   9       18.19       14.69      4.06 o 
   4  10   9      127.89      144.34     10.90 o 
   5  10   9      344.86      382.55     13.83 o 
  -5  11   9       38.06       37.33      8.30 o 
  -4  11   9       20.15       16.28      7.28 o 
  -3  11   9        8.01       11.20      4.48 o 
  -2  11   9      133.75      119.64      6.16 o 
  -1  11   9       28.24       22.80      6.03 o 
   0  11   9      199.40      202.30     10.91 o 
 -21   0  10        0.11      -13.01     13.01 o 
 -20   0  10       16.63       18.43     12.51 o 
 -19   0  10       63.23       53.43     13.49 o 
 -18   0  10      578.20      558.68     21.81 o 
 -17   0  10       84.10       95.23     13.46 o 
 -16   0  10     2403.92     2514.74     48.49 o 
 -15   0  10      746.91      712.76     22.01 o 
 -14   0  10     4562.02     4626.66     79.52 o 
 -13   0  10     2719.35     2431.37     77.48 o 
 -12   0  10     1906.60     1912.46     13.29 o 
 -11   0  10      106.77      102.71      3.70 o 
 -10   0  10     1019.89     1059.07     11.77 o 
  -9   0  10        6.86        6.56      1.73 o 
  -8   0  10       10.15        8.52      3.95 o 
  -7   0  10     2665.59     2648.29     20.93 o 
  -6   0  10     1996.14     1959.84     18.07 o 
  -5   0  10     6648.97     6928.76     59.40 o 
  -4   0  10     4176.84     4296.40     35.39 o 
  -3   0  10      691.44      729.66      7.68 o 
  -2   0  10     2354.12     2308.54     24.72 o 
  -1   0  10      326.16      333.64     10.91 o 
   0   0  10      996.88     1069.30     20.89 o 
   1   0  10      488.34      489.26     23.62 o 
   2   0  10     1877.95     1853.61     31.36 o 
   3   0  10      351.79      339.51     12.90 o 
   4   0  10     4873.99     5080.62     90.88 o 
   5   0  10      104.10      118.68     11.14 o 
   6   0  10       58.03       31.04      9.64 o 
   7   0  10      896.26      993.68     34.01 o 
   8   0  10        4.49       -9.94      9.94 o 
   9   0  10      361.42      334.32     16.55 o 
  10   0  10     2174.80     2260.72     58.01 o 
  11   0  10       38.65       43.02     11.95 o 
  12   0  10       89.20       87.10     14.55 o 
  13   0  10      123.42      162.16     26.33 o 
  14   0  10      129.57      140.01     17.18 o 
  15   0  10      294.12      274.60     20.52 o 
 -21   1  10        8.16       13.04     10.86 o 
 -20   1  10       55.44       66.53     10.41 o 
 -19   1  10       75.96       80.71      9.91 o 
 -18   1  10       14.98       11.27      7.70 o 
 -17   1  10        1.95        3.60      6.01 o 
 -16   1  10       19.21       23.54      4.72 o 
 -15   1  10       23.10       23.89      1.82 o 
 -14   1  10        5.61       10.37      6.67 o 
 -13   1  10       44.60       39.35      4.53 o 
 -12   1  10      109.52      117.18      6.60 o 
 -11   1  10      396.65      400.19     10.61 o 
 -10   1  10     1165.55     1165.84     12.45 o 
  -9   1  10      407.02      425.98      4.54 o 
  -8   1  10      574.37      597.83      9.06 o 
  -7   1  10      183.28      175.77      2.51 o 
  -6   1  10        0.08       -1.75      1.75 o 
  -5   1  10     1658.64     1625.39      9.77 o 
  -4   1  10       88.69      100.04      4.12 o 
  -3   1  10     2047.23     2130.13     14.06 o 
  -2   1  10        0.04        2.02      1.91 o 
  -1   1  10        9.86        8.68      1.81 o 
   0   1  10      593.08      615.98      6.41 o 
   1   1  10        4.90        7.95      2.69 o 
   2   1  10      499.97      449.89     14.71 o 
   3   1  10        0.20       -2.52      4.39 o 
   4   1  10     2985.14     3036.46     25.94 o 
   5   1  10      172.19      164.05      4.65 o 
   6   1  10      549.98      498.61      9.87 o 
   7   1  10      643.30      622.11      8.89 o 
   8   1  10        0.08        1.66      5.08 o 
   9   1  10       50.04       49.47      3.13 o 
  10   1  10        8.65       11.39      3.71 o 
  11   1  10       96.05       93.28     14.03 o 
  12   1  10      487.80      495.87     12.23 o 
  13   1  10     1018.57      933.78     86.26 o 
  14   1  10      834.25      929.22     21.47 o 
  15   1  10        9.23        9.21      9.26 o 
 -20   2  10       28.96       33.62     11.62 o 
 -19   2  10      112.78      161.42     31.43 o 
 -18   2  10       21.90       21.31      4.84 o 
 -17   2  10      263.31      276.69      7.61 o 
 -16   2  10      460.06      428.98      7.71 o 
 -15   2  10      167.73      164.17      5.40 o 
 -14   2  10      483.66      490.84     17.35 o 
 -13   2  10      174.78      162.26      4.55 o 
 -12   2  10       14.56        8.03      3.02 o 
 -11   2  10      685.32      657.97     10.55 o 
 -10   2  10        2.74        7.58      3.01 o 
  -9   2  10        3.23        6.33      3.72 o 
  -8   2  10      140.10      144.72      3.95 o 
  -7   2  10      386.03      361.60      3.91 o 
  -6   2  10      379.53      375.27      3.88 o 
  -5   2  10        3.18        2.56      2.53 o 
  -4   2  10      877.06      851.51      7.90 o 
  -3   2  10        1.76        0.90      2.22 o 
  -2   2  10      406.51      391.36     34.75 o 
  -1   2  10        5.01        2.89      1.63 o 
   0   2  10       21.48       23.92      1.91 o 
   1   2  10     1491.34     1440.38      9.67 o 
   2   2  10     1711.83     1744.99     13.96 o 
   3   2  10       64.99       67.35      3.33 o 
   4   2  10      145.26      164.95      5.56 o 
   5   2  10      446.24      443.19      6.24 o 
   6   2  10      117.88      120.98      4.88 o 
   7   2  10       99.67       91.40      5.67 o 
   8   2  10       23.39       27.19      4.13 o 
   9   2  10      159.68      126.19      4.52 o 
  10   2  10      917.39      860.92     10.93 o 
  11   2  10      244.38      220.61     12.18 o 
  12   2  10      188.24      175.95     13.72 o 
  13   2  10        0.81        2.06      8.81 o 
  14   2  10      172.81      178.10     10.19 o 
  15   2  10       23.74       24.97      9.00 o 
 -20   3  10      204.16      244.35     13.25 o 
 -19   3  10       54.85       38.54     21.44 o 
 -18   3  10      338.07      307.29     11.97 o 
 -17   3  10       20.30       28.29      5.73 o 
 -16   3  10        7.72        4.80      2.94 o 
 -15   3  10       12.10       11.29      3.66 o 
 -14   3  10       17.07       22.43      3.26 o 
 -13   3  10      196.87      185.57      6.96 o 
 -12   3  10      616.71      607.65     10.01 o 
 -11   3  10      459.93      433.83      8.48 o 
 -10   3  10       20.65       22.11      5.00 o 
  -9   3  10      529.09      524.15      7.45 o 
  -8   3  10      333.19      302.85      5.51 o 
  -7   3  10       59.86       63.52      1.99 o 
  -6   3  10       28.25       21.59      2.47 o 
  -5   3  10      286.11      303.86      5.70 o 
  -4   3  10        9.82       10.28      2.14 o 
  -3   3  10     2345.28     2315.85     15.48 o 
  -2   3  10      408.21      374.46      6.57 o 
  -1   3  10      184.53      198.45      4.38 o 
   0   3  10      547.06      572.47      6.03 o 
   1   3  10        7.29        5.43      2.33 o 
   2   3  10     2962.40     2964.87     18.41 o 
   3   3  10       99.87      125.28      4.71 o 
   4   3  10     1099.99     1120.17     10.63 o 
   5   3  10      828.51      812.02      9.12 o 
   6   3  10     1302.20     1239.40     11.17 o 
   7   3  10        0.42        3.15      3.51 o 
   8   3  10      160.73      179.68      5.22 o 
   9   3  10       73.67       68.59      4.75 o 
  10   3  10       46.92       46.64      5.33 o 
  11   3  10      278.03      247.20     14.54 o 
  12   3  10      114.84      113.29     13.71 o 
  13   3  10      237.73      244.78     12.63 o 
  14   3  10       13.17       21.76      8.85 o 
 -19   4  10        4.95        4.78      5.25 o 
 -18   4  10      506.20      484.08     25.47 o 
 -17   4  10       26.55       38.52      4.85 o 
 -16   4  10     1334.74     1345.74     32.85 o 
 -15   4  10       44.94       51.60      5.54 o 
 -14   4  10     1364.64     1412.14     15.33 o 
 -13   4  10      200.51      212.36     13.83 o 
 -12   4  10       84.91       96.96      5.77 o 
 -11   4  10      174.16      162.37      8.77 o 
 -10   4  10      250.50      263.23     10.08 o 
  -9   4  10       82.71       95.32      7.31 o 
  -8   4  10       11.94       12.55      3.95 o 
  -7   4  10     1185.48     1119.76     10.06 o 
  -6   4  10      583.19      573.88      4.86 o 
  -5   4  10     2452.90     2407.51     28.22 o 
  -4   4  10      825.98      857.91      8.74 o 
  -3   4  10       28.99       29.91      3.50 o 
  -2   4  10      160.54      151.93      4.16 o 
  -1   4  10     2645.27     2552.21     21.58 o 
   0   4  10     2917.33     2901.88     22.88 o 
   1   4  10       81.21       82.28      3.69 o 
   2   4  10     4567.62     4476.59     27.67 o 
   3   4  10      527.67      531.96      9.55 o 
   4   4  10      558.14      541.20     10.88 o 
   5   4  10      532.62      535.47      8.90 o 
   6   4  10        4.64        5.20      3.41 o 
   7   4  10     1158.25     1108.19     12.54 o 
   8   4  10     1143.34     1091.65     16.20 o 
   9   4  10       24.33       27.51      3.85 o 
  10   4  10        0.05        1.21      3.33 o 
  11   4  10       50.86       66.18      5.78 o 
  12   4  10       15.40       12.02      5.00 o 
  13   4  10       77.87       71.88      5.08 o 
  14   4  10        5.40        7.40      8.37 o 
 -19   5  10       43.81       38.48      4.97 o 
 -18   5  10       42.90       43.68      4.99 o 
 -17   5  10      841.76      832.22     18.55 o 
 -16   5  10       10.01       -3.36      5.87 o 
 -15   5  10      409.40      399.69     12.63 o 
 -14   5  10       32.35       38.55      6.45 o 
 -13   5  10     1958.62     1928.58     20.30 o 
 -12   5  10      395.46      379.34      8.20 o 
 -11   5  10      593.77      601.68      9.88 o 
 -10   5  10        0.02       -4.23      4.79 o 
  -9   5  10      466.20      429.37      7.50 o 
  -8   5  10        1.41        6.20      1.92 o 
  -7   5  10       59.61       70.68      2.64 o 
  -6   5  10       61.51       62.55      4.08 o 
  -5   5  10        1.08        1.89      2.18 o 
  -4   5  10      191.02      173.94      5.66 o 
  -3   5  10        0.17        2.26      2.58 o 
  -2   5  10     1313.22     1295.62     11.91 o 
  -1   5  10     3697.59     3688.14     31.95 o 
   0   5  10      147.41      137.19     11.14 o 
   1   5  10        1.22        4.23      4.04 o 
   2   5  10     3680.60     3596.41     31.52 o 
   3   5  10      350.53      334.29      6.25 o 
   4   5  10      252.29      244.51      7.24 o 
   5   5  10     1388.15     1350.18     20.24 o 
   6   5  10      618.09      631.27     11.58 o 
   7   5  10       78.92       79.71      7.62 o 
   8   5  10        8.13        5.73      3.65 o 
   9   5  10       35.92       34.42      4.86 o 
  10   5  10      189.03      197.50      7.05 o 
  11   5  10        4.94        5.19      4.83 o 
  12   5  10      613.02      543.33     31.28 o 
  13   5  10      485.20      416.16     61.88 o 
 -18   6  10      366.80      399.16     28.89 o 
 -17   6  10      198.23      195.44      8.57 o 
 -16   6  10      284.80      280.28     13.59 o 
 -15   6  10     1163.63     1182.94     16.75 o 
 -14   6  10       56.38       49.36      6.51 o 
 -13   6  10      324.86      311.39     11.06 o 
 -12   6  10     1442.41     1448.08     16.44 o 
 -11   6  10       12.74       20.02      4.80 o 
 -10   6  10      309.47      324.72      7.80 o 
  -9   6  10      249.93      251.83      8.98 o 
  -8   6  10     2009.71     1979.66     12.72 o 
  -7   6  10       35.75       25.82      2.57 o 
  -6   6  10     3011.48     3004.93     21.45 o 
  -5   6  10        1.33        3.12      2.61 o 
  -4   6  10      249.40      252.45      4.85 o 
  -3   6  10      211.73      199.79      5.25 o 
  -2   6  10      133.95      123.38      5.12 o 
  -1   6  10     1320.30     1269.67     14.87 o 
   0   6  10       76.14       68.34      5.08 o 
   1   6  10      295.47      292.57      8.39 o 
   2   6  10      560.89      528.69     14.83 o 
   3   6  10       85.16       96.42      6.54 o 
   4   6  10     1030.22     1039.45     12.92 o 
   5   6  10      428.03      385.08      8.80 o 
   6   6  10     1008.84      995.89     12.01 o 
   7   6  10      217.95      201.65      6.66 o 
   8   6  10      486.47      455.32     12.77 o 
   9   6  10       75.47       73.74      6.13 o 
  10   6  10      409.89      362.99      9.53 o 
  11   6  10       99.83      118.44      8.95 o 
  12   6  10      217.31      221.56     23.68 o 
 -16   7  10        1.34        0.16      8.46 o 
 -15   7  10       26.75       21.79      6.32 o 
 -14   7  10      195.04      203.80      8.13 o 
 -13   7  10      142.71      133.15      7.31 o 
 -12   7  10      460.55      454.33     10.89 o 
 -11   7  10      130.43      138.07      6.54 o 
 -10   7  10       64.99       74.46      7.48 o 
  -9   7  10        0.64        3.57      1.74 o 
  -8   7  10      338.03      326.25      5.49 o 
  -7   7  10       42.94       23.66      3.03 o 
  -6   7  10      499.18      515.86     11.76 o 
  -5   7  10      185.18      182.40      4.15 o 
  -4   7  10      167.00      167.27      6.96 o 
  -3   7  10       33.76       25.53      3.47 o 
  -2   7  10      553.01      567.15     10.96 o 
  -1   7  10      267.76      244.57      9.57 o 
   0   7  10       24.41       32.50      4.59 o 
   1   7  10       37.40       40.28      4.90 o 
   2   7  10       87.44       94.15      5.48 o 
   3   7  10      511.90      496.75      6.36 o 
   4   7  10       48.39       58.78      3.42 o 
   5   7  10      168.91      183.97      8.14 o 
   6   7  10       64.05       53.54      5.50 o 
   7   7  10      403.22      416.31      8.67 o 
   8   7  10        9.32       11.03      4.69 o 
   9   7  10        2.67        4.47      5.53 o 
  10   7  10      434.65      467.31     10.39 o 
  11   7  10      230.59      220.38     16.45 o 
 -15   8  10        4.38       -6.03      6.53 o 
 -14   8  10       15.65      102.77     57.49 o 
 -13   8  10       90.22      102.97      8.23 o 
 -12   8  10       26.44       21.07      6.23 o 
 -11   8  10      106.08      115.16      7.43 o 
 -10   8  10       70.73       78.81      8.03 o 
  -9   8  10      376.27      418.11     13.40 o 
  -8   8  10      142.46      160.92      8.30 o 
  -7   8  10      111.55      122.79      6.02 o 
  -6   8  10        3.94       -2.03      4.97 o 
  -5   8  10       10.70        6.68      4.46 o 
  -4   8  10       72.76       63.59      4.05 o 
  -3   8  10      442.90      426.91      9.77 o 
  -2   8  10       82.32       77.64      4.97 o 
  -1   8  10      131.28      157.22      5.83 o 
   0   8  10        4.78       -0.32      5.00 o 
   1   8  10      745.50      728.17     12.11 o 
   2   8  10        7.79        8.60      4.52 o 
   3   8  10      136.88      140.24      5.52 o 
   4   8  10       10.32       12.61      4.99 o 
   5   8  10       51.95       87.99      9.74 o 
   6   8  10       20.07       13.73      5.75 o 
   7   8  10       77.24       98.33      8.85 o 
   8   8  10       11.69       14.66      5.53 o 
   9   8  10      244.35      239.01      8.05 o 
 -12   9  10       30.63       30.91      7.25 o 
 -11   9  10      254.84      265.83     16.79 o 
 -10   9  10      432.51      439.17     12.07 o 
  -9   9  10      738.97      710.29     16.00 o 
  -8   9  10      167.41      158.59      5.16 o 
  -7   9  10       44.28       30.55      3.60 o 
  -6   9  10       14.53       11.70      4.72 o 
  -5   9  10        1.91        0.60      3.71 o 
  -4   9  10       78.06       78.20      6.13 o 
  -3   9  10      128.61      138.33      7.00 o 
  -2   9  10      527.92      531.94      9.34 o 
  -1   9  10       66.85       83.52      7.70 o 
   0   9  10      746.11      772.30     16.97 o 
   1   9  10      189.16      184.03      9.78 o 
   2   9  10      195.24      185.57      6.25 o 
   3   9  10      292.37      301.48     14.47 o 
   4   9  10      392.93      399.40     10.64 o 
   5   9  10      125.24      141.88      7.67 o 
   6   9  10      296.83      330.78     10.59 o 
   7   9  10       96.03       99.34     14.11 o 
  -9  10  10        0.48        1.52      6.79 o 
  -8  10  10      559.16      578.61     14.39 o 
  -7  10  10      111.02      136.89     19.01 o 
  -6  10  10       10.45        9.52      3.98 o 
  -5  10  10      470.79      470.30      9.88 o 
  -4  10  10       77.62       78.54      5.37 o 
  -3  10  10      178.85      181.25     10.60 o 
  -2  10  10      187.89      161.57      6.21 o 
  -1  10  10       40.34       27.20      5.95 o 
   0  10  10       61.44       36.03      7.34 o 
   1  10  10       26.08       25.00      4.38 o 
   2  10  10       13.02       16.39      3.93 o 
   3  10  10       49.42       48.40      8.76 o 
 -20   1  11       33.71       40.39     12.18 o 
 -19   1  11      187.84      235.79     15.25 o 
 -18   1  11       69.11       82.59     10.06 o 
 -17   1  11       69.62       67.54     18.63 o 
 -16   1  11        0.44       11.58      7.57 o 
 -15   1  11      179.97      163.78      6.43 o 
 -14   1  11       13.84       15.44      3.93 o 
 -13   1  11       70.31       76.31      7.79 o 
 -12   1  11      855.30      879.68      9.65 o 
 -11   1  11      388.23      384.76      6.39 o 
 -10   1  11      348.01      369.90      7.31 o 
  -9   1  11       27.23       20.52      2.30 o 
  -8   1  11      324.70      306.95      4.43 o 
  -7   1  11      849.12      855.69      6.95 o 
  -6   1  11     1686.39     1812.99     11.77 o 
  -5   1  11      419.56      435.92      4.21 o 
  -4   1  11      957.46      997.82      7.67 o 
  -3   1  11      103.93      112.35      5.12 o 
  -2   1  11       42.41       47.47      2.52 o 
  -1   1  11       93.33       93.40      3.12 o 
   0   1  11     1455.35     1460.16     14.43 o 
   1   1  11       95.20       94.89      3.92 o 
   2   1  11       60.15       52.71      3.61 o 
   3   1  11      230.30      233.75     13.47 o 
   4   1  11     1006.15      989.21     13.56 o 
   5   1  11      423.98      404.14     13.48 o 
   6   1  11       90.90       88.64     30.34 o 
   7   1  11       26.19       19.37      9.71 o 
   8   1  11       23.57       28.60      5.89 o 
   9   1  11       68.76       60.06     18.28 o 
  10   1  11      295.09      299.31     35.66 o 
  11   1  11      960.33     1007.72     20.97 o 
  12   1  11      832.58      845.83     20.08 o 
  13   1  11        3.05       -2.49     10.21 o 
  14   1  11       49.15       54.20     11.09 o 
 -20   2  11      205.18      210.86     22.75 o 
 -19   2  11       47.08       45.30     11.86 o 
 -18   2  11     1225.38     1368.39     46.92 o 
 -17   2  11      454.74      463.75     21.12 o 
 -16   2  11     1126.02     1071.05     14.52 o 
 -15   2  11     1424.57     1384.45     17.79 o 
 -14   2  11      303.13      292.78      5.09 o 
 -13   2  11       49.78       53.61      6.35 o 
 -12   2  11       52.64       57.81      6.31 o 
 -11   2  11      223.97      217.42      6.82 o 
 -10   2  11     1247.34     1207.92     13.07 o 
  -9   2  11     1994.56     1932.15     19.73 o 
  -8   2  11      751.46      720.55      9.09 o 
  -7   2  11      565.74      576.61      5.58 o 
  -6   2  11     3138.70     3126.88     21.61 o 
  -5   2  11      119.32      112.52      4.03 o 
  -4   2  11       82.17       87.56      3.59 o 
  -3   2  11        0.01       -1.47      2.05 o 
  -2   2  11       31.30       26.40      3.91 o 
  -1   2  11        7.98       10.11      2.11 o 
   0   2  11     6106.47     6174.54     42.81 o 
   1   2  11     2417.88     2421.30     24.32 o 
   2   2  11       28.54       27.94      3.53 o 
   3   2  11      550.63      531.89      6.58 o 
   4   2  11        6.82        6.19      4.03 o 
   5   2  11      435.19      448.98     13.19 o 
   6   2  11       25.21       20.14      3.95 o 
   7   2  11       17.23       28.49      6.20 o 
   8   2  11      119.41      110.70      3.82 o 
   9   2  11      199.52      206.15      7.75 o 
  10   2  11      187.10      145.65      9.54 o 
  11   2  11      322.28      300.74     13.26 o 
  12   2  11      768.16      756.18     17.29 o 
  13   2  11       34.86       38.10      9.09 o 
  14   2  11      307.96      351.05     12.68 o 
 -19   3  11       19.37       12.34      9.07 o 
 -18   3  11      724.94      730.61     35.83 o 
 -17   3  11       29.12       28.48      3.91 o 
 -16   3  11      170.11      165.99      9.66 o 
 -15   3  11       57.16       64.44      5.19 o 
 -14   3  11       55.73       56.69      4.51 o 
 -13   3  11      238.31      233.88     12.44 o 
 -12   3  11       28.34       21.75      3.86 o 
 -11   3  11      213.72      210.73      5.93 o 
 -10   3  11       79.23       72.90      4.04 o 
  -9   3  11      143.29      120.72      6.89 o 
  -8   3  11       56.77       55.30      2.46 o 
  -7   3  11     1304.61     1224.43      8.63 o 
  -6   3  11      878.33      832.89      7.82 o 
  -5   3  11     1122.78     1118.66     10.35 o 
  -4   3  11      638.08      666.70     10.46 o 
  -3   3  11      132.79      136.87      3.34 o 
  -2   3  11       35.08       49.16      3.03 o 
  -1   3  11     1144.84     1125.58      9.74 o 
   0   3  11       21.39       13.61      2.06 o 
   1   3  11       10.84       14.91      1.81 o 
   2   3  11      926.66      927.46      7.71 o 
   3   3  11        0.15       -3.11      3.89 o 
   4   3  11     1000.08      985.43      9.90 o 
   5   3  11      185.90      194.74      7.71 o 
   6   3  11      143.46      140.54      6.65 o 
   7   3  11        3.51        3.23      3.14 o 
   8   3  11      484.41      468.66      9.90 o 
   9   3  11      135.02      147.34      5.50 o 
  10   3  11      458.54      441.68     12.28 o 
  11   3  11      540.51      561.63      9.95 o 
  12   3  11      128.55      155.10     11.62 o 
  13   3  11      263.99      271.44     10.17 o 
 -19   4  11      154.13      126.98      9.64 o 
 -18   4  11       11.63       25.78     10.54 o 
 -17   4  11      202.51      206.47      5.89 o 
 -16   4  11       58.48       65.27     10.18 o 
 -15   4  11       13.87       15.60      4.58 o 
 -14   4  11      529.82      542.70     11.86 o 
 -13   4  11      437.74      446.61     12.58 o 
 -12   4  11      234.64      200.87      5.88 o 
 -11   4  11       53.56       46.78      4.24 o 
 -10   4  11      503.50      537.21     10.03 o 
  -9   4  11        6.65        1.63      3.87 o 
  -8   4  11     3025.41     2890.94     22.82 o 
  -7   4  11      928.91      916.48      9.00 o 
  -6   4  11        4.33        3.39      2.40 o 
  -5   4  11      499.00      484.51      6.70 o 
  -4   4  11       33.78       41.97      2.66 o 
  -3   4  11     1436.84     1395.75     11.66 o 
  -2   4  11       96.97      119.68      5.82 o 
  -1   4  11      641.33      636.03      7.64 o 
   0   4  11      226.79      215.81      4.31 o 
   1   4  11      564.04      520.98      7.12 o 
   2   4  11     1900.97     1835.85     12.33 o 
   3   4  11      647.59      620.44     11.05 o 
   4   4  11      780.57      771.45     10.41 o 
   5   4  11      268.21      265.51      6.35 o 
   6   4  11       76.89       71.55      5.49 o 
   7   4  11      360.15      334.64      9.52 o 
   8   4  11      243.41      232.19      6.66 o 
   9   4  11       10.19       12.19      4.69 o 
  10   4  11        3.82       10.16      3.63 o 
  11   4  11        4.22        3.85      3.61 o 
  12   4  11        0.26       -1.35      3.52 o 
  13   4  11      347.68      352.69     14.34 o 
 -18   5  11       58.67       62.57      6.05 o 
 -17   5  11       12.60       13.60      5.14 o 
 -16   5  11      165.01      154.49      7.22 o 
 -15   5  11      137.42      134.59      6.62 o 
 -14   5  11      365.55      355.23      9.90 o 
 -13   5  11       11.06        4.48      4.78 o 
 -12   5  11        4.91       13.70      5.08 o 
 -11   5  11      883.23      903.77     15.92 o 
 -10   5  11      277.79      261.51      7.18 o 
  -9   5  11      156.24      133.15      5.93 o 
  -8   5  11      202.94      193.92      4.69 o 
  -7   5  11      760.53      689.39      7.90 o 
  -6   5  11      653.09      637.91      7.06 o 
  -5   5  11      272.70      299.70      4.36 o 
  -4   5  11      132.09      112.09      5.43 o 
  -3   5  11      227.86      249.70      5.30 o 
  -2   5  11      411.81      409.35      6.84 o 
  -1   5  11      361.88      339.34      6.53 o 
   0   5  11       41.43       50.09      4.55 o 
   1   5  11     1312.94     1243.47     14.27 o 
   2   5  11      517.88      524.20      8.59 o 
   3   5  11      112.31      128.17     11.74 o 
   4   5  11      534.96      500.78      9.43 o 
   5   5  11      274.49      282.15     11.32 o 
   6   5  11        2.39        5.91      4.03 o 
   7   5  11       42.88       49.25      5.21 o 
   8   5  11       76.44       78.83      4.95 o 
   9   5  11      808.55      817.36     12.51 o 
  10   5  11        1.68       -4.12      4.12 o 
  11   5  11      157.80      152.43      7.67 o 
  12   5  11      202.70      224.55     15.49 o 
 -17   6  11       88.54      101.22      9.06 o 
 -16   6  11       31.20       21.43      6.57 o 
 -15   6  11       43.29       28.31      9.86 o 
 -14   6  11      858.32      850.87     13.01 o 
 -13   6  11       81.09       72.30      5.93 o 
 -12   6  11       10.44       15.03      5.09 o 
 -11   6  11      393.48      366.15      9.18 o 
 -10   6  11       21.57       16.43      4.92 o 
  -9   6  11        1.76        3.68      4.52 o 
  -8   6  11     1421.93     1314.86     16.07 o 
  -7   6  11       25.96       24.82      1.98 o 
  -6   6  11      112.16      111.64      5.73 o 
  -5   6  11      311.95      296.48      5.03 o 
  -4   6  11      139.97      136.26      4.11 o 
  -3   6  11      289.24      276.36     12.59 o 
  -2   6  11       49.09       45.59      4.57 o 
  -1   6  11      349.70      371.13      6.65 o 
   0   6  11       20.95       28.95      5.01 o 
   1   6  11     1119.64     1121.45     12.17 o 
   2   6  11       10.44       10.76      4.06 o 
   3   6  11      107.88      105.47      2.83 o 
   4   6  11      416.17      400.03      7.37 o 
   5   6  11        9.43       10.01      4.09 o 
   6   6  11        5.08       10.31      4.69 o 
   7   6  11      831.08      823.52     11.20 o 
   8   6  11      809.32      809.74     13.32 o 
   9   6  11        3.17        1.78      4.81 o 
  10   6  11      160.30      179.26      9.31 o 
  11   6  11      165.87      145.51      9.01 o 
 -15   7  11      217.74      229.84      9.31 o 
 -14   7  11        0.38        4.03      6.66 o 
 -13   7  11      305.94      316.14      8.34 o 
 -12   7  11       10.90        3.42      5.86 o 
 -11   7  11      187.01      205.14      7.78 o 
 -10   7  11      435.56      445.14      9.43 o 
  -9   7  11        8.39        3.53      4.54 o 
  -8   7  11        0.99       -0.40      2.73 o 
  -7   7  11        0.85        2.67      2.98 o 
  -6   7  11      341.53      328.99      4.98 o 
  -5   7  11      194.89      197.45      5.79 o 
  -4   7  11        2.09        6.73      3.36 o 
  -3   7  11     1195.32     1169.77     13.34 o 
  -2   7  11       53.85       57.56      4.27 o 
  -1   7  11      179.91      191.38      5.79 o 
   0   7  11      470.07      452.44      7.94 o 
   1   7  11      335.59      330.66      9.32 o 
   2   7  11       82.68       86.20      5.99 o 
   3   7  11       18.94       26.11      5.56 o 
   4   7  11      160.12      185.13      9.48 o 
   5   7  11        4.46        7.74      5.13 o 
   6   7  11      770.48      762.82     11.34 o 
   7   7  11        4.47        9.34      4.99 o 
   8   7  11        1.94        2.08      7.53 o 
   9   7  11       11.74       11.75      5.74 o 
 -14   8  11        2.99        0.49      5.37 o 
 -13   8  11      178.21      197.92      8.16 o 
 -12   8  11       45.32       57.87      7.21 o 
 -11   8  11       74.64       71.08      6.57 o 
 -10   8  11      242.06      219.50     14.17 o 
  -9   8  11       41.15       46.22      7.63 o 
  -8   8  11     1076.98     1148.02     18.53 o 
  -7   8  11       97.61      112.07      5.96 o 
  -6   8  11      398.97      380.96      6.32 o 
  -5   8  11      290.60      285.08      6.58 o 
  -4   8  11       47.82       53.34      3.96 o 
  -3   8  11       77.39       70.41      5.40 o 
  -2   8  11        0.02        3.42      3.76 o 
  -1   8  11      329.99      303.36      8.08 o 
   0   8  11      406.96      400.57     10.08 o 
   1   8  11      110.73      122.83      6.05 o 
   2   8  11      636.37      663.64      8.36 o 
   3   8  11      304.01      291.29      9.95 o 
   4   8  11      106.00      117.49      7.19 o 
   5   8  11       42.34       30.92      7.29 o 
   6   8  11      134.47      148.67      7.28 o 
   7   8  11       37.88       42.54      6.52 o 
 -11   9  11       94.63       96.16      9.44 o 
 -10   9  11      294.54      330.03     11.23 o 
  -9   9  11       73.72       76.22      8.29 o 
  -8   9  11      286.81      327.98     12.25 o 
  -7   9  11        0.33       -3.64      9.48 o 
  -6   9  11       17.07       10.79      3.68 o 
  -5   9  11      205.08      203.89      6.61 o 
  -4   9  11        2.57        3.14      3.46 o 
  -3   9  11        1.37        5.48      4.15 o 
  -2   9  11       22.54       29.49      5.20 o 
  -1   9  11      770.93      793.80     11.38 o 
   0   9  11        0.36       -1.93      4.67 o 
   1   9  11       50.25       51.45      6.30 o 
   2   9  11        0.51       -1.82      5.70 o 
   3   9  11       81.69       73.94      9.27 o 
   4   9  11        9.34       10.02      7.51 o 
   5   9  11       47.56       40.37      8.06 o 
  -6  10  11        1.27       -3.43      5.22 o 
  -5  10  11      437.37      402.68      8.26 o 
  -4  10  11       81.16       70.04      6.93 o 
  -3  10  11      164.90      201.59     18.36 o 
  -2  10  11      131.95      115.24     23.96 o 
  -1  10  11        4.87        4.59      5.52 o 
   0  10  11      114.35       84.27      8.33 o 
 -20   0  12     1915.85     2116.14     49.55 o 
 -19   0  12      331.08      341.66     20.82 o 
 -18   0  12       42.31       48.63     22.04 o 
 -17   0  12      545.83      525.37     32.10 o 
 -16   0  12       18.78       11.40     17.67 o 
 -15   0  12       37.85       38.47     18.53 o 
 -14   0  12     1409.89     1426.68     43.31 o 
 -13   0  12      609.81      599.18     29.56 o 
 -12   0  12      397.62      373.58      8.04 o 
 -11   0  12     1884.02     1845.26     14.70 o 
 -10   0  12      431.80      406.14      5.78 o 
  -9   0  12     1369.67     1403.67     12.11 o 
  -8   0  12     1274.83     1261.35     21.85 o 
  -7   0  12     1562.63     1587.66     15.13 o 
  -6   0  12      897.04      947.62      9.91 o 
  -5   0  12      666.59      704.90      8.50 o 
  -4   0  12        0.57        2.54      3.33 o 
  -3   0  12     2098.99     2142.77     18.64 o 
  -2   0  12     3512.85     3480.87     29.54 o 
  -1   0  12      384.34      351.57      9.83 o 
   0   0  12     1280.63     1308.32     14.66 o 
   1   0  12      149.87      138.23      9.69 o 
   2   0  12      540.71      535.12     15.73 o 
   3   0  12     1600.64     1672.90     31.71 o 
   4   0  12       79.54       92.16     10.72 o 
   5   0  12        0.30       -2.85      8.28 o 
   6   0  12       12.03       15.53     15.40 o 
   7   0  12      989.19      928.98     25.83 o 
   8   0  12     2882.12     2989.61     57.40 o 
   9   0  12      347.02      374.49     29.88 o 
  10   0  12      588.49      668.16     24.55 o 
  11   0  12      110.20      120.73     16.12 o 
  12   0  12       11.23       19.01     13.58 o 
  13   0  12       99.32       92.28     17.17 o 
 -19   1  12      331.05      346.05     17.90 o 
 -18   1  12      110.47      123.30     13.40 o 
 -17   1  12        3.95       19.16     16.67 o 
 -16   1  12       85.15       88.98     15.23 o 
 -15   1  12      255.87      251.41     40.71 o 
 -14   1  12        8.66        9.32      3.30 o 
 -13   1  12      121.21      118.69      5.18 o 
 -12   1  12     1520.69     1551.56     15.97 o 
 -11   1  12      149.52      154.65      3.20 o 
 -10   1  12       58.96       67.27      4.54 o 
  -9   1  12        4.46        6.18      2.04 o 
  -8   1  12       69.30       75.21      2.22 o 
  -7   1  12      430.84      450.26      9.36 o 
  -6   1  12      148.01      148.34      5.20 o 
  -5   1  12       15.64       15.35      2.06 o 
  -4   1  12       60.81       65.19      2.70 o 
  -3   1  12       44.79       53.78      3.19 o 
  -2   1  12       91.22       93.45      3.54 o 
  -1   1  12        0.16        0.63      1.95 o 
   0   1  12      218.76      214.32      6.41 o 
   1   1  12      334.97      362.65      5.99 o 
   2   1  12      617.47      617.68     12.14 o 
   3   1  12       10.27       11.67      5.66 o 
   4   1  12        0.12       -4.26      5.54 o 
   5   1  12        0.12        7.65      7.22 o 
   6   1  12      166.87      174.84     14.43 o 
   7   1  12       83.74       84.56      8.84 o 
   8   1  12      529.42      579.58     15.25 o 
   9   1  12      116.12      127.15     16.86 o 
  10   1  12      314.43      340.06     13.83 o 
  11   1  12       45.18       32.64      9.70 o 
  12   1  12      409.48      457.74     19.70 o 
  13   1  12       21.57        7.96     11.25 o 
 -19   2  12       47.71       56.80     29.78 o 
 -18   2  12       93.74       83.85     12.86 o 
 -17   2  12       51.35       49.99     11.18 o 
 -16   2  12       46.55       58.00     15.83 o 
 -15   2  12       27.25       29.75      3.56 o 
 -14   2  12       50.37       57.24      5.63 o 
 -13   2  12       20.00       27.59      3.75 o 
 -12   2  12     2886.17     2937.03     30.50 o 
 -11   2  12       99.81      104.69      5.72 o 
 -10   2  12      126.91      122.81      9.97 o 
  -9   2  12     1192.58     1119.28      6.87 o 
  -8   2  12       36.75       31.82      2.20 o 
  -7   2  12        4.08        9.71      2.34 o 
  -6   2  12       53.39       38.95      2.54 o 
  -5   2  12      238.73      227.73      3.94 o 
  -4   2  12      422.68      418.49      5.29 o 
  -3   2  12       90.01       87.57      3.06 o 
  -2   2  12      100.79      110.11      4.83 o 
  -1   2  12       88.67       82.35      2.99 o 
   0   2  12     2457.73     2350.00     16.38 o 
   1   2  12      117.41      121.51      3.23 o 
   2   2  12        7.32        4.69      3.21 o 
   3   2  12        0.17       -1.13      2.65 o 
   4   2  12      194.98      200.17      7.24 o 
   5   2  12       75.80       83.90      7.13 o 
   6   2  12        0.08        0.36      3.18 o 
   7   2  12      222.83      224.96      7.42 o 
   8   2  12      526.35      493.42     13.59 o 
   9   2  12      466.54      442.39     14.58 o 
  10   2  12       62.61       67.07      8.08 o 
  11   2  12       49.25       62.25      8.72 o 
  12   2  12      763.15      796.94     22.89 o 
  13   2  12        1.92       12.05      8.57 o 
 -19   3  12      361.57      414.59     23.83 o 
 -18   3  12      301.89      319.54     19.78 o 
 -17   3  12      103.03       96.12     13.67 o 
 -16   3  12        0.29        1.21      3.10 o 
 -15   3  12        0.50        1.88      3.16 o 
 -14   3  12      772.40      775.90     13.40 o 
 -13   3  12     1058.00     1048.62     14.88 o 
 -12   3  12     1829.53     1821.83     22.91 o 
 -11   3  12        6.52        4.96      6.02 o 
 -10   3  12      133.29      164.59     10.36 o 
  -9   3  12      831.61      835.92     13.13 o 
  -8   3  12        0.08       -1.95      1.95 o 
  -7   3  12     1169.10     1199.86      8.29 o 
  -6   3  12      160.63      173.30      4.03 o 
  -5   3  12       32.73       24.88      2.55 o 
  -4   3  12       14.07       12.86      2.55 o 
  -3   3  12      269.76      257.10      4.75 o 
  -2   3  12      599.62      574.82     19.61 o 
  -1   3  12        1.89        1.94      1.95 o 
   0   3  12       79.96       84.84      4.86 o 
   1   3  12      165.31      179.77      5.17 o 
   2   3  12        6.15        6.09      2.88 o 
   3   3  12      388.20      380.61      7.42 o 
   4   3  12       25.38       20.48      3.40 o 
   5   3  12       22.12       33.77      3.40 o 
   6   3  12      190.58      213.99     14.91 o 
   7   3  12       23.31       28.73      3.37 o 
   8   3  12       69.55       75.62      3.95 o 
   9   3  12        3.97        7.74      2.96 o 
  10   3  12       21.51       25.62      6.93 o 
  11   3  12       36.31       43.60      9.80 o 
  12   3  12      240.40      255.08     14.76 o 
 -18   4  12      449.14      574.56     39.37 o 
 -17   4  12      657.06      660.72     27.21 o 
 -16   4  12      185.09      194.23      7.33 o 
 -15   4  12      677.67      659.17     10.60 o 
 -14   4  12        0.24       -3.37      3.37 o 
 -13   4  12      352.32      342.26      8.95 o 
 -12   4  12      555.06      559.59      9.76 o 
 -11   4  12     1433.35     1419.39     22.59 o 
 -10   4  12      385.66      395.87     11.11 o 
  -9   4  12      999.84      951.90     24.19 o 
  -8   4  12      813.83      811.72     12.29 o 
  -7   4  12       57.97       60.15      2.69 o 
  -6   4  12      318.87      294.98      5.69 o 
  -5   4  12      307.19      296.96      9.64 o 
  -4   4  12      537.75      533.79      6.45 o 
  -3   4  12       50.42       52.03      2.91 o 
  -2   4  12     1970.21     1925.77     15.20 o 
  -1   4  12       95.62      100.28      5.55 o 
   0   4  12     2904.65     2833.80     27.64 o 
   1   4  12       77.33       69.29      3.93 o 
   2   4  12       25.97       21.83      1.44 o 
   3   4  12      156.39      161.76      6.26 o 
   4   4  12      447.31      438.37      9.91 o 
   5   4  12       73.70       67.65      4.46 o 
   6   4  12      273.57      258.62     10.21 o 
   7   4  12      162.64      172.51      7.07 o 
   8   4  12      239.43      252.15      6.53 o 
   9   4  12      338.77      305.36     15.37 o 
  10   4  12       59.30       46.60      5.40 o 
  11   4  12        6.46        4.02      6.05 o 
 -17   5  12      223.97      245.22      7.56 o 
 -16   5  12       20.46       17.07      4.61 o 
 -15   5  12      223.45      241.68     15.99 o 
 -14   5  12      264.01      259.40     10.52 o 
 -13   5  12      108.92       85.90      9.56 o 
 -12   5  12        1.56        0.37      3.83 o 
 -11   5  12       23.32       22.46      4.85 o 
 -10   5  12      236.12      232.79      6.29 o 
  -9   5  12       13.08       14.81      4.09 o 
  -8   5  12      103.84      105.01      6.82 o 
  -7   5  12      187.20      188.02      4.92 o 
  -6   5  12       54.13       48.64      2.55 o 
  -5   5  12      636.63      636.28      8.64 o 
  -4   5  12       51.71       64.90      7.79 o 
  -3   5  12       68.86       79.09      7.69 o 
  -2   5  12       14.16       11.04      3.19 o 
  -1   5  12      215.33      201.23      8.78 o 
   0   5  12        4.14        9.59      2.46 o 
   1   5  12      430.35      408.79      6.01 o 
   2   5  12      535.99      515.46     10.10 o 
   3   5  12       65.16       60.54      6.34 o 
   4   5  12      269.43      288.08      6.36 o 
   5   5  12      192.45      210.13      6.53 o 
   6   5  12       40.97       46.71      5.78 o 
   7   5  12        0.54       -3.12      5.06 o 
   8   5  12      521.57      513.51     11.22 o 
   9   5  12        9.74        6.87      4.02 o 
  10   5  12     1314.15     1343.05     23.36 o 
 -16   6  12      313.01      349.37     16.33 o 
 -15   6  12      179.01      199.42      8.55 o 
 -14   6  12      476.57      502.62     11.35 o 
 -13   6  12      233.92      261.14      8.03 o 
 -12   6  12      129.03      143.99      7.91 o 
 -11   6  12      148.40      147.27      6.56 o 
 -10   6  12      591.68      640.55     10.42 o 
  -9   6  12      435.05      428.59     15.74 o 
  -8   6  12      515.85      469.08     11.14 o 
  -7   6  12      692.50      661.44     14.33 o 
  -6   6  12       95.18       97.58      4.10 o 
  -5   6  12       52.64       43.24      3.63 o 
  -4   6  12     1377.52     1327.91     13.74 o 
  -3   6  12      339.91      337.67      7.23 o 
  -2   6  12        4.17        5.21      3.21 o 
  -1   6  12     1381.44     1325.48     14.08 o 
   0   6  12      292.03      293.83      7.20 o 
   1   6  12      256.45      255.78      9.20 o 
   2   6  12      475.49      504.30     11.27 o 
   3   6  12      546.69      529.11     10.66 o 
   4   6  12      734.13      712.20      9.60 o 
   5   6  12       19.33       17.83      7.32 o 
   6   6  12       86.52      102.48      5.54 o 
   7   6  12       25.74       32.15      5.09 o 
   8   6  12      169.10      165.44      8.08 o 
   9   6  12      313.87      336.72      8.01 o 
 -14   7  12        4.37       -0.66      5.43 o 
 -13   7  12      276.08      274.82      9.01 o 
 -12   7  12       23.03       18.66      6.79 o 
 -11   7  12       25.98       35.70      6.19 o 
 -10   7  12       22.12       32.06      5.90 o 
  -9   7  12      709.18      706.77     11.94 o 
  -8   7  12        1.46       -3.55      4.60 o 
  -7   7  12      380.77      367.98      4.77 o 
  -6   7  12      333.91      314.77      4.83 o 
  -5   7  12     1279.20     1208.32     12.31 o 
  -4   7  12      261.66      258.82      6.46 o 
  -3   7  12       25.91       32.89      3.82 o 
  -2   7  12      276.66      267.52      8.45 o 
  -1   7  12       71.07       70.34      4.81 o 
   0   7  12       67.47       61.92      5.39 o 
   1   7  12      129.29      133.77      6.37 o 
   2   7  12      241.59      214.52      7.01 o 
   3   7  12      108.68       99.81      6.81 o 
   4   7  12      154.72      177.36      7.54 o 
   5   7  12      136.50      127.83      6.13 o 
   6   7  12        5.58        6.96      4.59 o 
   7   7  12       38.59       26.25      5.81 o 
   8   7  12       71.33       75.99      7.49 o 
 -12   8  12       13.03        9.10      6.43 o 
 -11   8  12        8.14       18.52      6.53 o 
 -10   8  12      119.67      106.18      7.94 o 
  -9   8  12      137.05      141.15      8.32 o 
  -8   8  12       26.87       21.01      7.43 o 
  -7   8  12        5.24       12.59      6.08 o 
  -6   8  12       65.64       57.32      4.52 o 
  -5   8  12      647.88      627.41      9.33 o 
  -4   8  12       15.14       20.34      5.01 o 
  -3   8  12      114.73      118.86      6.69 o 
  -2   8  12       20.49       33.27      4.35 o 
  -1   8  12       69.29       54.62      5.04 o 
   0   8  12      756.36      739.34     16.84 o 
   1   8  12      117.40      118.84      8.35 o 
   2   8  12       61.03       59.30      5.83 o 
   3   8  12      255.73      252.81      9.80 o 
   4   8  12      293.18      278.09     11.64 o 
   5   8  12      384.67      363.68      9.19 o 
   6   8  12      658.09      748.27     12.30 o 
  -9   9  12       13.12       18.50      7.08 o 
  -8   9  12      166.98      182.03     12.74 o 
  -7   9  12      609.65      645.25     14.40 o 
  -6   9  12      189.42      186.14      9.95 o 
  -5   9  12      913.72      924.66     14.58 o 
  -4   9  12        2.49       -1.35      4.19 o 
  -3   9  12      198.06      193.80     13.08 o 
  -2   9  12       11.51       11.31      4.54 o 
  -1   9  12       41.24       21.25      8.31 o 
   0   9  12       31.87       31.82      5.72 o 
   1   9  12      588.71      561.15     10.47 o 
   2   9  12      215.93      231.49      8.15 o 
 -19   1  13        8.72        2.12      8.48 o 
 -18   1  13      113.32      117.31     16.32 o 
 -17   1  13        0.09        9.90      8.99 o 
 -16   1  13      124.42      125.46     10.62 o 
 -15   1  13        2.63        1.73      6.85 o 
 -14   1  13        0.17       -4.43      6.75 o 
 -13   1  13      156.82      164.78      9.10 o 
 -12   1  13      298.73      287.96      4.41 o 
 -11   1  13       37.05       45.81      5.50 o 
 -10   1  13      201.31      201.02      4.13 o 
  -9   1  13      295.85      331.99      3.83 o 
  -8   1  13       40.26       50.59      2.63 o 
  -7   1  13       85.60       97.18      2.37 o 
  -6   1  13      182.87      189.05      7.17 o 
  -5   1  13      865.98      830.22      6.87 o 
  -4   1  13       68.12       90.95      4.83 o 
  -3   1  13       13.90       19.92      2.98 o 
  -2   1  13      550.35      563.69     13.80 o 
  -1   1  13       83.71       98.11      3.28 o 
   0   1  13     1332.76     1287.39     14.11 o 
   1   1  13      134.65       97.66      6.85 o 
   2   1  13      275.16      276.67     16.75 o 
   3   1  13       23.69       10.96      5.85 o 
   4   1  13      107.89       90.09      9.56 o 
   5   1  13       40.48       46.91      7.57 o 
   6   1  13      158.77      155.49      9.85 o 
   7   1  13       21.51       11.20      7.46 o 
   8   1  13      108.95      112.17     15.39 o 
   9   1  13      313.88      245.09     15.37 o 
  10   1  13      133.20      166.94     12.27 o 
  11   1  13      494.38      456.35     17.02 o 
 -18   2  13      299.67      330.55     21.79 o 
 -17   2  13       51.05       51.63     10.03 o 
 -16   2  13       65.65       69.58      9.71 o 
 -15   2  13       24.87       21.74      7.91 o 
 -14   2  13      286.47      282.59     10.10 o 
 -13   2  13      128.03      152.63      8.21 o 
 -12   2  13      453.84      461.93      7.79 o 
 -11   2  13      902.27      917.72     11.96 o 
 -10   2  13      281.25      331.47     11.63 o 
  -9   2  13      286.37      267.21      3.11 o 
  -8   2  13       96.37       89.21      2.58 o 
  -7   2  13      225.49      216.53      3.58 o 
  -6   2  13      604.72      587.76      5.45 o 
  -5   2  13     1339.46     1272.92     11.17 o 
  -4   2  13     1221.60     1261.03      9.86 o 
  -3   2  13     3221.10     3257.11     25.35 o 
  -2   2  13      677.24      666.42      6.87 o 
  -1   2  13        8.32        8.01      2.48 o 
   0   2  13      402.87      408.96      5.92 o 
   1   2  13      156.38      147.88      3.95 o 
   2   2  13      364.62      358.70     10.00 o 
   3   2  13       73.56       75.33      4.10 o 
   4   2  13      988.62      963.02     10.16 o 
   5   2  13       44.25       54.53      3.32 o 
   6   2  13     1300.55     1208.32     27.70 o 
   7   2  13        2.26        3.03      4.74 o 
   8   2  13     2438.58     2513.19     46.51 o 
   9   2  13        4.13        6.75      8.27 o 
  10   2  13      224.61      232.57     13.48 o 
  11   2  13        8.55       18.66     11.76 o 
 -18   3  13        3.15       13.89     11.20 o 
 -17   3  13        0.16        7.34      8.34 o 
 -16   3  13       33.56       39.40     11.15 o 
 -15   3  13      699.45      706.16     17.00 o 
 -14   3  13      494.16      508.23     14.16 o 
 -13   3  13      728.11      746.38     10.92 o 
 -12   3  13      144.02      161.88      9.01 o 
 -11   3  13       78.32       86.02      5.16 o 
 -10   3  13      218.63      249.04     12.22 o 
  -9   3  13       11.93       10.41      3.96 o 
  -8   3  13      803.84      743.56      6.00 o 
  -7   3  13       29.87       25.73      2.14 o 
  -6   3  13        5.25        4.89      2.45 o 
  -5   3  13      279.51      302.80      4.99 o 
  -4   3  13       22.20       11.83      2.34 o 
  -3   3  13      697.45      719.67      8.18 o 
  -2   3  13       85.71       89.95      3.26 o 
  -1   3  13      136.85      148.93      4.36 o 
   0   3  13      568.59      529.45     12.33 o 
   1   3  13      319.17      284.44      4.95 o 
   2   3  13      272.77      270.69      5.96 o 
   3   3  13     1027.28      998.10     13.55 o 
   4   3  13      466.51      466.56      7.51 o 
   5   3  13       27.98       33.34      3.53 o 
   6   3  13      410.08      404.71      6.47 o 
   7   3  13        1.06        1.74      2.86 o 
   8   3  13       88.49       84.73      5.69 o 
   9   3  13      192.88      175.62     12.26 o 
  10   3  13      137.26      136.41      8.34 o 
  11   3  13       12.60       11.51      6.57 o 
 -17   4  13       64.68       77.84     16.25 o 
 -16   4  13        0.70        3.53      5.09 o 
 -15   4  13      230.40      247.45      7.37 o 
 -14   4  13       57.51       61.89      9.02 o 
 -13   4  13       89.38       93.66      9.24 o 
 -12   4  13      699.88      672.45     35.10 o 
 -11   4  13       52.18       34.07      5.89 o 
 -10   4  13      331.74      333.33      9.56 o 
  -9   4  13       37.66       40.45      6.19 o 
  -8   4  13      294.08      280.19      5.85 o 
  -7   4  13      494.45      500.43      7.50 o 
  -6   4  13        2.52       -1.15      3.35 o 
  -5   4  13      308.72      304.28      6.47 o 
  -4   4  13      293.30      288.22      5.03 o 
  -3   4  13       96.60       95.69      5.00 o 
  -2   4  13      360.64      371.52      5.92 o 
  -1   4  13      180.31      169.43      4.22 o 
   0   4  13     1852.90     1837.22     14.68 o 
   1   4  13      393.66      351.08      4.08 o 
   2   4  13       31.25       32.78      3.97 o 
   3   4  13      434.90      417.49      8.63 o 
   4   4  13      218.22      209.22      5.88 o 
   5   4  13      175.27      166.67      6.87 o 
   6   4  13      920.49      932.25     19.27 o 
   7   4  13      252.29      241.29     10.66 o 
   8   4  13       10.62       15.70      3.88 o 
   9   4  13        0.62        5.77      5.96 o 
  10   4  13       68.96       85.44      9.45 o 
 -16   5  13       10.25        8.55      4.87 o 
 -15   5  13       33.00       21.81      4.60 o 
 -14   5  13       10.13        6.67      4.98 o 
 -13   5  13        0.92       -1.67      5.01 o 
 -12   5  13        0.51       -2.22      6.21 o 
 -11   5  13     1344.92     1299.33     18.94 o 
 -10   5  13        0.31       -7.78      7.78 o 
  -9   5  13      458.83      465.55      9.98 o 
  -8   5  13        1.40       -0.26      3.80 o 
  -7   5  13        9.33        5.63      2.41 o 
  -6   5  13      129.77      142.46      6.65 o 
  -5   5  13       37.88       43.79      2.99 o 
  -4   5  13       29.01       30.73      3.06 o 
  -3   5  13      150.96      160.64      8.23 o 
  -2   5  13        5.17        2.13      2.33 o 
  -1   5  13      300.57      275.74      6.93 o 
   0   5  13       72.13       77.72      3.00 o 
   1   5  13       94.54       84.02      5.94 o 
   2   5  13      224.33      229.35      6.85 o 
   3   5  13     1016.56      983.60     15.16 o 
   4   5  13      480.47      457.71      7.98 o 
   5   5  13      124.04      120.63      5.29 o 
   6   5  13        0.93        8.20      3.84 o 
   7   5  13        7.61       11.00      5.12 o 
   8   5  13       51.59       54.89      7.03 o 
   9   5  13        6.24        0.45      4.79 o 
 -15   6  13       66.01       57.00      5.94 o 
 -14   6  13       35.03       39.83      5.63 o 
 -13   6  13      112.84      124.51     10.52 o 
 -12   6  13       81.68       70.82      9.77 o 
 -11   6  13      253.86      234.49     10.98 o 
 -10   6  13       53.73       62.18      5.92 o 
  -9   6  13      138.97      139.09      8.34 o 
  -8   6  13      203.23      185.07     10.16 o 
  -7   6  13       53.75       50.98      3.24 o 
  -6   6  13        0.75       -1.57      2.17 o 
  -5   6  13        0.42        2.18      2.52 o 
  -4   6  13      188.78      189.39      5.70 o 
  -3   6  13       63.62       65.59      4.53 o 
  -2   6  13      278.89      267.89     12.74 o 
  -1   6  13      362.87      351.25      6.80 o 
   0   6  13      357.22      311.45      5.07 o 
   1   6  13      143.46      123.30      6.85 o 
   2   6  13       65.37       61.08      5.16 o 
   3   6  13      967.51      948.71     16.97 o 
   4   6  13      288.38      286.63     10.14 o 
   5   6  13       66.57       70.07      6.82 o 
   6   6  13      692.85      668.13     17.76 o 
   7   6  13       75.59       84.98      5.96 o 
   8   6  13       74.35       97.79      7.61 o 
 -13   7  13      214.41      223.88      9.79 o 
 -12   7  13      332.26      339.04      9.34 o 
 -11   7  13       62.76       63.82      6.84 o 
 -10   7  13      150.79      164.42      7.52 o 
  -9   7  13      377.14      371.23      9.78 o 
  -8   7  13        1.82       -4.03      7.70 o 
  -7   7  13      172.61      169.58     24.91 o 
  -6   7  13      329.94      300.10      5.70 o 
  -5   7  13      189.27      182.10      5.22 o 
  -4   7  13      159.14      181.60      8.56 o 
  -3   7  13        4.79        6.91      3.57 o 
  -2   7  13       84.91       85.23      8.66 o 
  -1   7  13       34.06       38.67      4.50 o 
   0   7  13       88.33       91.81      6.07 o 
   1   7  13      500.39      515.60      8.98 o 
   2   7  13        3.84        8.32      4.21 o 
   3   7  13        3.28        5.40      5.24 o 
   4   7  13        2.46       10.35      4.45 o 
   5   7  13        6.18        2.56      4.37 o 
   6   7  13       39.11       52.80      5.54 o 
 -11   8  13      230.25      219.64     14.19 o 
 -10   8  13       82.60       91.78      8.17 o 
  -9   8  13       79.14       71.26      8.31 o 
  -8   8  13       31.69       22.24      7.52 o 
  -7   8  13        4.52       10.73      7.75 o 
  -6   8  13      179.52      185.45     11.36 o 
  -5   8  13      181.43      184.39     10.97 o 
  -4   8  13       80.39       73.80      4.44 o 
  -3   8  13       61.00       59.33      6.52 o 
  -2   8  13      719.82      704.27     16.91 o 
  -1   8  13        5.76        9.89      4.54 o 
   0   8  13      156.23      174.46      7.85 o 
   1   8  13        7.90        7.59      4.67 o 
   2   8  13       58.89       55.75      5.91 o 
   3   8  13       30.38       31.21      5.74 o 
  -5   9  13        9.95        5.30     10.09 o 
  -4   9  13      150.24      122.01      6.39 o 
  -3   9  13        5.26        4.66      5.49 o 
  -2   9  13        3.93       19.59      8.50 o 
 -18   0  14        5.97        8.72     12.35 o 
 -17   0  14       67.53       79.38     15.09 o 
 -16   0  14      131.29      164.75     16.03 o 
 -15   0  14      706.30      701.45     23.94 o 
 -14   0  14      677.54      636.85     22.52 o 
 -13   0  14      214.00      275.70     24.10 o 
 -12   0  14       95.35      120.26     19.89 o 
 -11   0  14      138.03      138.26      6.65 o 
 -10   0  14      102.99      105.78      2.86 o 
  -9   0  14      169.01      176.26      3.67 o 
  -8   0  14     1072.19     1031.00     10.68 o 
  -7   0  14      107.47      121.26      3.82 o 
  -6   0  14     1406.47     1412.99     13.97 o 
  -5   0  14        0.54        1.37      2.69 o 
  -4   0  14      815.11      881.79     11.55 o 
  -3   0  14      338.53      322.61      6.62 o 
  -2   0  14      299.84      311.32      7.42 o 
  -1   0  14     2134.83     2185.29     20.01 o 
   0   0  14      431.00      437.22     11.26 o 
   1   0  14      985.91      993.20     22.51 o 
   2   0  14     2559.02     2566.12     46.04 o 
   3   0  14      144.30      157.56     12.36 o 
   4   0  14      638.08      674.60     29.76 o 
   5   0  14      417.15      490.43     19.19 o 
   6   0  14     1116.13     1187.17     29.90 o 
   7   0  14       24.32       38.76     12.43 o 
   8   0  14      214.19      275.71     29.10 o 
   9   0  14        6.62        7.39     12.25 o 
  10   0  14      295.81      311.62     21.60 o 
 -18   1  14       61.01       65.94     13.13 o 
 -17   1  14      367.51      395.36     18.45 o 
 -16   1  14      778.48      818.63     19.32 o 
 -15   1  14       81.11       84.40     11.66 o 
 -14   1  14      445.21      463.63     20.80 o 
 -13   1  14       20.04       11.54     11.41 o 
 -12   1  14      628.74      627.22      7.06 o 
 -11   1  14       75.54       82.47      5.07 o 
 -10   1  14       38.99       36.48      1.69 o 
  -9   1  14     1248.38     1249.70      8.32 o 
  -8   1  14       23.25       26.86      2.63 o 
  -7   1  14      245.13      250.75      7.44 o 
  -6   1  14      211.66      220.29      4.29 o 
  -5   1  14      325.43      330.24      5.10 o 
  -4   1  14      730.62      727.27      6.39 o 
  -3   1  14      155.73      145.72      3.99 o 
  -2   1  14      130.91      126.02      3.80 o 
  -1   1  14       35.73       32.63      3.19 o 
   0   1  14        1.68       -2.07      3.52 o 
   1   1  14        8.45        3.38      4.68 o 
   2   1  14       16.30       15.85      4.98 o 
   3   1  14        3.59       -1.42      6.83 o 
   4   1  14       26.26       14.16      6.72 o 
   5   1  14       14.85       15.12      7.27 o 
   6   1  14      112.91      141.74     15.43 o 
   7   1  14        1.14        1.19      7.22 o 
   8   1  14      129.74      124.83     17.93 o 
   9   1  14       34.32       25.77      9.62 o 
  10   1  14        1.41        6.86      8.85 o 
 -17   2  14        6.46        3.72     12.09 o 
 -16   2  14       42.82       40.15     11.52 o 
 -15   2  14        1.91       -1.17      8.43 o 
 -14   2  14      110.62      128.26     30.30 o 
 -13   2  14       24.65       22.72      5.00 o 
 -12   2  14      398.50      391.06      7.03 o 
 -11   2  14       17.23       22.31      3.85 o 
 -10   2  14      335.74      331.16      7.37 o 
  -9   2  14      308.46      294.56      3.62 o 
  -8   2  14      186.71      199.88      3.56 o 
  -7   2  14      154.75      148.88      2.93 o 
  -6   2  14      168.12      165.23      3.87 o 
  -5   2  14      230.07      235.67      5.95 o 
  -4   2  14       17.74       16.98      2.63 o 
  -3   2  14        7.34       13.25      2.68 o 
  -2   2  14      203.01      228.38      8.63 o 
  -1   2  14      163.82      179.38      4.53 o 
   0   2  14       72.95       83.16      7.14 o 
   1   2  14      186.84      169.04      6.05 o 
   2   2  14      117.05      125.25      6.69 o 
   3   2  14      127.96      116.72      6.93 o 
   4   2  14      243.12      255.42     16.93 o 
   5   2  14      173.56      198.73      8.63 o 
   6   2  14       59.77       71.68      8.83 o 
   7   2  14       72.34       81.16      8.30 o 
   8   2  14        0.02        0.16      7.26 o 
   9   2  14       31.04       36.48      8.12 o 
  10   2  14       22.46       21.83     10.44 o 
 -17   3  14      143.76      167.62     18.52 o 
 -16   3  14       82.46       85.08     16.00 o 
 -15   3  14      116.99      117.30     16.35 o 
 -14   3  14       11.78       12.91      5.46 o 
 -13   3  14      384.90      393.40      8.94 o 
 -12   3  14      196.33      204.24      7.42 o 
 -11   3  14        4.35        2.20      4.39 o 
 -10   3  14       23.58       30.10      5.48 o 
  -9   3  14      970.21      919.84     23.19 o 
  -8   3  14       24.39       17.59      2.75 o 
  -7   3  14      374.55      369.95      9.11 o 
  -6   3  14       62.91       65.75      2.73 o 
  -5   3  14      790.65      805.22     14.87 o 
  -4   3  14       30.31       35.75      4.04 o 
  -3   3  14       18.42       26.04      3.28 o 
  -2   3  14      382.90      375.63      8.03 o 
  -1   3  14      235.18      249.14      7.60 o 
   0   3  14       83.18       85.98      3.75 o 
   1   3  14      728.28      698.82     13.89 o 
   2   3  14        0.93        2.78      3.33 o 
   3   3  14       60.01       44.68      7.76 o 
   4   3  14      113.72      119.43      5.88 o 
   5   3  14      338.82      331.11      6.03 o 
   6   3  14      626.58      614.79     11.82 o 
   7   3  14      109.37      111.26      8.84 o 
   8   3  14       39.80       28.81      6.56 o 
   9   3  14       15.23       17.14      6.98 o 
 -16   4  14      110.00      132.23     17.40 o 
 -15   4  14      948.14      944.83     19.02 o 
 -14   4  14       96.99      106.24      8.14 o 
 -13   4  14      175.62      161.56     12.09 o 
 -12   4  14       26.18       38.43      5.29 o 
 -11   4  14        4.88        2.90      4.33 o 
 -10   4  14      211.64      211.98     12.55 o 
  -9   4  14       35.48       33.07      4.77 o 
  -8   4  14      117.46      131.59      7.93 o 
  -7   4  14      127.35      104.70      3.99 o 
  -6   4  14     1609.19     1596.32     13.60 o 
  -5   4  14       22.86       21.35      2.97 o 
  -4   4  14       67.40       70.19      4.01 o 
  -3   4  14      324.45      327.41      7.39 o 
  -2   4  14       24.09       22.73      2.75 o 
  -1   4  14     1020.89     1002.74     11.94 o 
   0   4  14      426.86      408.47      5.50 o 
   1   4  14      276.78      257.21      7.16 o 
   2   4  14       21.20       22.67      4.56 o 
   3   4  14        0.24        0.74      4.26 o 
   4   4  14      251.58      246.46      9.45 o 
   5   4  14      152.55      164.25     10.59 o 
   6   4  14     1856.28     1840.16     35.99 o 
   7   4  14       94.83       83.78      6.60 o 
   8   4  14       51.18       54.42      7.15 o 
 -15   5  14        2.49        0.74      5.32 o 
 -14   5  14       52.21       57.53     10.66 o 
 -13   5  14      639.17      609.02     21.16 o 
 -12   5  14      559.09      554.47     13.18 o 
 -11   5  14      143.93      132.19      8.94 o 
 -10   5  14        4.21       10.64      6.04 o 
  -9   5  14      236.24      269.78     12.56 o 
  -8   5  14      118.31      122.68      6.94 o 
  -7   5  14     1107.48     1066.81     19.64 o 
  -6   5  14       76.29       87.58      6.25 o 
  -5   5  14        0.19       -0.98      2.70 o 
  -4   5  14       28.28       30.49      7.97 o 
  -3   5  14      169.62      171.25      5.26 o 
  -2   5  14      435.49      419.45     10.50 o 
  -1   5  14      157.67      162.07      4.94 o 
   0   5  14      234.59      225.33      5.45 o 
   1   5  14       32.69       24.03      3.92 o 
   2   5  14      428.25      413.41      7.22 o 
   3   5  14       14.40        7.41      4.57 o 
   4   5  14       33.66       31.09      4.38 o 
   5   5  14      117.24      113.66      5.47 o 
   6   5  14       12.48        8.20      4.11 o 
   7   5  14       16.78       13.45      5.20 o 
 -13   6  14      507.48      520.93     15.98 o 
 -12   6  14       69.42       57.35      8.05 o 
 -11   6  14        2.59       -3.08      8.50 o 
 -10   6  14       12.26        7.92      5.67 o 
  -9   6  14        0.69        2.14      5.98 o 
  -8   6  14      228.91      237.03     28.96 o 
  -7   6  14       54.68       67.89      7.67 o 
  -6   6  14      349.18      383.38      7.16 o 
  -5   6  14       36.71       38.34      6.98 o 
  -4   6  14      534.03      539.63      8.42 o 
  -3   6  14      173.20      169.64     10.52 o 
  -2   6  14      226.76      212.87      6.60 o 
  -1   6  14       11.55        6.39      4.20 o 
   0   6  14        1.77        7.79      3.97 o 
   1   6  14       18.68       14.75      4.41 o 
   2   6  14      781.07      742.48     10.38 o 
   3   6  14      629.79      608.30     10.39 o 
   4   6  14      395.89      429.30      9.20 o 
   5   6  14        3.92       11.94      5.20 o 
   6   6  14      146.62      159.25      6.35 o 
 -11   7  14      109.80       81.23      8.16 o 
 -10   7  14      485.83      529.60     24.82 o 
  -9   7  14      182.48      163.42     33.96 o 
  -8   7  14       20.73       39.06      8.32 o 
  -7   7  14        0.88       -8.56      8.56 o 
  -6   7  14      189.20      179.16     12.53 o 
  -5   7  14        0.28        0.37      2.73 o 
  -4   7  14      486.48      473.09     13.00 o 
  -3   7  14       11.93       12.44      3.86 o 
  -2   7  14       38.61       34.16      4.38 o 
  -1   7  14       79.41       87.43      6.41 o 
   0   7  14      209.20      220.45     17.46 o 
   1   7  14       21.78       18.37      4.92 o 
   2   7  14      381.54      342.61      9.71 o 
   3   7  14       36.03       26.94      7.97 o 
  -8   8  14        0.13       -4.97     10.30 o 
  -7   8  14      119.96      114.30     10.44 o 
  -6   8  14        0.72       13.84      8.05 o 
  -5   8  14       10.66       11.28     13.03 o 
  -4   8  14        0.99        2.04      3.34 o 
  -3   8  14        6.78       13.21      4.84 o 
  -2   8  14        3.74        5.40      4.77 o 
  -1   8  14      162.74      174.90     11.23 o 
   0   8  14       22.46       36.21      5.77 o 
 -15   1  15       63.36       59.42     13.71 o 
 -14   1  15      464.80      476.20     14.31 o 
 -13   1  15      165.28      166.24     10.23 o 
 -12   1  15      173.28      173.92      9.84 o 
 -11   1  15       57.38       69.63      5.27 o 
 -10   1  15      152.79      159.19      4.10 o 
  -9   1  15       97.68      101.40      4.22 o 
  -8   1  15        5.81        2.72      1.86 o 
  -7   1  15      418.37      401.25      5.44 o 
  -6   1  15      150.78      163.77      3.63 o 
  -5   1  15        0.82        1.13      2.54 o 
  -4   1  15      119.72      125.51      3.56 o 
  -3   1  15       58.36       53.83      3.24 o 
  -2   1  15      215.31      224.42      4.92 o 
  -1   1  15      173.14      158.91      5.98 o 
   0   1  15        0.08        1.10      2.44 o 
   1   1  15       34.92       30.58      6.85 o 
   2   1  15      216.97      217.45      8.79 o 
   3   1  15      291.73      274.96      9.71 o 
   4   1  15       84.11       93.23      7.25 o 
   5   1  15      107.48      117.57     18.43 o 
   6   1  15        1.42        6.79      7.61 o 
   7   1  15      267.14      310.34     21.24 o 
   8   1  15      244.93      248.93     15.81 o 
 -15   2  15      157.40      152.79     25.97 o 
 -14   2  15      321.23      294.94     18.57 o 
 -13   2  15       36.88       38.74      8.04 o 
 -12   2  15      173.07      165.64      4.62 o 
 -11   2  15      596.88      585.88     15.35 o 
 -10   2  15      100.09      100.93      5.47 o 
  -9   2  15        5.87        9.27      1.39 o 
  -8   2  15       21.90       27.96      2.83 o 
  -7   2  15     2054.94     2095.98     13.77 o 
  -6   2  15       20.52       21.28      2.50 o 
  -5   2  15      578.74      587.05      5.84 o 
  -4   2  15       85.16       97.50      3.16 o 
  -3   2  15      308.36      300.60      5.17 o 
  -2   2  15       52.04       46.60      3.87 o 
  -1   2  15     1094.95     1132.43     11.97 o 
   0   2  15      859.28      848.43     14.05 o 
   1   2  15       69.43       59.89      6.60 o 
   2   2  15      843.65      867.74     13.54 o 
   3   2  15       36.03       27.38      7.70 o 
   4   2  15     1520.20     1574.68     21.40 o 
   5   2  15        0.06        2.96      9.15 o 
   6   2  15      284.13      285.66     18.33 o 
   7   2  15       15.25       18.89      8.31 o 
   8   2  15      612.50      582.12     14.83 o 
 -15   3  15        3.83        0.58     18.06 o 
 -14   3  15      750.08      812.64     26.93 o 
 -13   3  15      232.38      227.93      7.78 o 
 -12   3  15      430.35      453.09     10.37 o 
 -11   3  15      681.25      645.26     12.95 o 
 -10   3  15      211.99      235.62      6.32 o 
  -9   3  15      116.96      112.17      4.42 o 
  -8   3  15      651.46      637.70      7.62 o 
  -7   3  15      358.79      384.43      4.60 o 
  -6   3  15      203.12      210.19      4.70 o 
  -5   3  15       21.85       20.33      3.09 o 
  -4   3  15      135.58      144.59      4.99 o 
  -3   3  15        0.02        2.73      3.13 o 
  -2   3  15      120.06      115.91      7.60 o 
  -1   3  15       43.96       45.43      3.41 o 
   0   3  15      952.36      935.87     11.50 o 
   1   3  15      272.63      246.36      7.40 o 
   2   3  15      573.92      543.16     17.82 o 
   3   3  15        0.08       -0.83      4.73 o 
   4   3  15       18.05        4.62      4.38 o 
   5   3  15        0.00       -1.45      7.60 o 
   6   3  15        3.39       19.33      9.53 o 
   7   3  15        0.33        8.74      8.12 o 
 -14   4  15       49.26       39.54      8.07 o 
 -13   4  15      416.45      394.98     10.74 o 
 -12   4  15      661.54      694.47     15.84 o 
 -11   4  15      183.31      194.40     17.09 o 
 -10   4  15      182.32      185.36      8.55 o 
  -9   4  15      306.10      332.49      8.04 o 
  -8   4  15       14.66        5.84      4.53 o 
  -7   4  15       48.29       54.26      5.58 o 
  -6   4  15       14.27       11.33      3.43 o 
  -5   4  15       50.11       46.21      3.45 o 
  -4   4  15        8.20       11.26      2.86 o 
  -3   4  15      321.87      311.45      9.17 o 
  -2   4  15        3.09        1.93      3.11 o 
  -1   4  15      234.07      226.64      7.56 o 
   0   4  15      430.12      431.77      7.78 o 
   1   4  15      492.88      480.84     13.92 o 
   2   4  15      474.14      460.34     19.43 o 
   3   4  15       15.17       23.91      4.16 o 
   4   4  15       39.95       35.71      5.18 o 
   5   4  15      448.20      471.25     13.91 o 
   6   4  15      132.88      151.23      8.52 o 
 -13   5  15       43.06       46.53      7.37 o 
 -12   5  15      404.67      429.35     12.29 o 
 -11   5  15      581.65      537.44     13.58 o 
 -10   5  15      152.04      161.15     18.37 o 
  -9   5  15       10.58        6.67      6.28 o 
  -8   5  15      324.79      330.63     18.99 o 
  -7   5  15       73.52       81.30      7.23 o 
  -6   5  15      430.22      425.27      7.65 o 
  -5   5  15      266.37      252.91      6.63 o 
  -4   5  15        3.67        7.06      3.20 o 
  -3   5  15      226.10      234.55      5.52 o 
  -2   5  15        5.59        3.75      3.19 o 
  -1   5  15        0.08       -0.65      3.70 o 
   0   5  15        8.34        4.31      3.47 o 
   1   5  15        1.10        1.95      3.67 o 
   2   5  15      149.83      143.38      7.57 o 
   3   5  15       98.24       81.56      5.37 o 
   4   5  15       16.94       11.69      4.99 o 
   5   5  15       46.33       69.42      5.34 o 
 -12   6  15       74.39       61.92     10.12 o 
 -11   6  15       14.89       38.07     10.56 o 
 -10   6  15        5.45        6.11     24.63 o 
  -9   6  15      123.66      122.49      8.11 o 
  -8   6  15        5.08        6.02      5.67 o 
  -7   6  15      577.35      554.82     16.34 o 
  -6   6  15       98.79       97.57     12.56 o 
  -5   6  15       27.98       30.45      5.60 o 
  -4   6  15      598.35      571.15     10.77 o 
  -3   6  15        2.28        1.40      2.48 o 
  -2   6  15      270.06      276.79      6.72 o 
  -1   6  15      150.12      141.43      6.86 o 
   0   6  15      452.72      459.81     10.54 o 
   1   6  15       20.57       25.38      4.79 o 
   2   6  15      543.69      559.56      9.06 o 
   3   6  15      228.97      236.49      8.49 o 
  -8   7  15      498.40      536.55     22.62 o 
  -7   7  15       46.44       53.19      8.94 o 
  -6   7  15      452.83      445.57     33.54 o 
  -5   7  15        7.08        7.91     23.07 o 
  -4   7  15      353.51      330.02      8.74 o 
  -3   7  15       46.47       34.71      4.69 o 
  -2   7  15       62.82       50.04      5.06 o 
  -1   7  15      210.30      203.55      7.90 o 
   0   7  15      324.96      304.78     10.46 o 
 -11   0  16      101.40      121.94     12.24 o 
 -10   0  16        0.76        4.53      8.10 o 
  -9   0  16      390.30      427.14     15.57 o 
  -8   0  16        2.18       -3.07      3.07 o 
  -7   0  16     1964.72     1901.16     17.86 o 
  -6   0  16      541.34      514.08      8.45 o 
  -5   0  16       80.14       82.42      4.65 o 
  -4   0  16       44.92       37.56      4.26 o 
  -3   0  16      662.06      623.73      8.75 o 
  -2   0  16      649.94      694.91      9.27 o 
  -1   0  16     1373.49     1341.66     14.41 o 
   0   0  16       29.15       38.61      6.31 o 
   1   0  16      611.82      540.92     14.81 o 
   2   0  16     1633.16     1657.43     24.79 o 
   3   0  16       91.52      104.40     12.65 o 
   4   0  16       94.78      112.97     13.75 o 
   5   0  16       15.04       31.08     11.86 o 
   6   0  16       21.15        7.70     18.63 o 
 -11   1  16      280.21      270.72     15.35 o 
 -10   1  16       48.69       61.75      3.88 o 
  -9   1  16      761.91      784.11      9.23 o 
  -8   1  16       27.04       30.23      2.69 o 
  -7   1  16      431.30      448.72      7.84 o 
  -6   1  16      347.63      353.42      4.44 o 
  -5   1  16      180.16      181.94      4.25 o 
  -4   1  16       52.06       47.59      4.69 o 
  -3   1  16      209.06      222.58      4.38 o 
  -2   1  16      870.46      887.37      7.87 o 
  -1   1  16        3.44        0.97      2.93 o 
   0   1  16      511.69      512.14      9.77 o 
   1   1  16       50.27       54.83     14.50 o 
   2   1  16        2.87        6.31      9.68 o 
   3   1  16      116.53      120.11      7.53 o 
   4   1  16        6.43        3.29      7.91 o 
   5   1  16       21.84        7.43      7.21 o 
   6   1  16       12.97       20.02      8.07 o 
 -12   2  16       76.53       44.59     19.13 o 
 -11   2  16        3.30        5.73      2.98 o 
 -10   2  16      411.74      423.32     10.79 o 
  -9   2  16       49.48       62.95      5.85 o 
  -8   2  16       91.10       92.65      4.51 o 
  -7   2  16       22.24       21.34      2.97 o 
  -6   2  16       18.42       29.58      2.78 o 
  -5   2  16        3.60        6.67      2.55 o 
  -4   2  16      163.49      156.80      4.19 o 
  -3   2  16      233.65      245.10      4.13 o 
  -2   2  16      382.96      385.59      7.69 o 
  -1   2  16       99.22       95.30      7.32 o 
   0   2  16      324.95      322.64      9.43 o 
   1   2  16      332.89      322.48     11.74 o 
   2   2  16        0.14        1.96      6.43 o 
   3   2  16       41.33       46.76      6.74 o 
   4   2  16       42.33       48.65      7.16 o 
   5   2  16       98.41      113.56     11.36 o 
   6   2  16      130.83      135.19     10.66 o 
 -14   3  16      120.85      144.61     16.39 o 
 -13   3  16       62.49       74.60     14.13 o 
 -12   3  16      139.92      139.54      7.80 o 
 -11   3  16        8.81       10.25      4.39 o 
 -10   3  16       20.10       10.50      5.00 o 
  -9   3  16       74.86       82.27      5.23 o 
  -8   3  16       29.49       34.86      5.28 o 
  -7   3  16      200.33      195.13      9.18 o 
  -6   3  16      246.27      229.48      6.29 o 
  -5   3  16      399.75      383.81      5.33 o 
  -4   3  16        7.82        6.79      2.71 o 
  -3   3  16      110.98      112.55      5.78 o 
  -2   3  16      311.77      303.01      5.74 o 
  -1   3  16       17.58       11.71      6.48 o 
   0   3  16      337.97      352.70     16.97 o 
   1   3  16      178.23      175.33     10.41 o 
   2   3  16       67.95       62.61      9.09 o 
   3   3  16       32.83       41.03      7.92 o 
   4   3  16       11.28       13.34      7.45 o 
   5   3  16       16.87       15.70      7.98 o 
 -13   4  16      159.56      148.56     20.91 o 
 -12   4  16        2.41        4.21      7.43 o 
 -11   4  16      241.40      287.08     12.66 o 
 -10   4  16      696.82      684.32     30.04 o 
  -9   4  16      472.94      452.91     16.50 o 
  -8   4  16        8.91        8.17      4.42 o 
  -7   4  16      407.17      405.65      8.76 o 
  -6   4  16      199.06      222.11      4.23 o 
  -5   4  16      815.55      879.98      9.68 o 
  -4   4  16      300.88      292.12      5.69 o 
  -3   4  16      311.61      313.19      9.53 o 
  -2   4  16      110.11      129.04      5.60 o 
  -1   4  16        0.57       -4.04      4.83 o 
   0   4  16      288.07      292.85     12.91 o 
   1   4  16       35.97       42.25      5.99 o 
   2   4  16      287.98      302.99     10.38 o 
   3   4  16        7.36        4.78      4.37 o 
   4   4  16      903.08      832.81     39.84 o 
 -11   5  16      433.20      412.43     13.86 o 
 -10   5  16      310.34      304.95     11.10 o 
  -9   5  16       12.02       16.39      6.84 o 
  -8   5  16      620.66      664.40     18.73 o 
  -7   5  16       26.38       19.23      6.99 o 
  -6   5  16       91.91       92.93     10.14 o 
  -5   5  16      153.26      174.70      6.27 o 
  -4   5  16      361.75      379.43      7.63 o 
  -3   5  16      132.22      143.38      6.63 o 
  -2   5  16       47.81       41.73      4.87 o 
  -1   5  16      197.31      219.84     11.07 o 
   0   5  16        1.81       -3.39      5.88 o 
   1   5  16      175.12      155.38     21.67 o 
   2   5  16      575.55      519.05      9.18 o 
  -8   6  16       59.99       47.46     12.43 o 
  -7   6  16      112.40       98.97      9.82 o 
  -6   6  16       99.84      111.20     19.66 o 
  -5   6  16       31.32       36.01      9.41 o 
  -4   6  16       30.41       34.74      5.89 o 
  -3   6  16      237.26      235.01      6.95 o 
  -2   6  16      491.10      442.26     88.58 o 
  -1   6  16      179.23      199.22      9.79 o 
 -10   1  17      734.54      784.65     22.87 o 
  -9   1  17       13.21       12.36      3.30 o 
  -8   1  17       58.69       50.83      5.06 o 
  -7   1  17       13.40        8.58      2.89 o 
  -6   1  17       67.90       76.52      3.62 o 
  -5   1  17        0.38        3.01      2.46 o 
  -4   1  17      515.84      542.25      7.21 o 
  -3   1  17       96.66      118.55      6.79 o 
  -2   1  17      164.03      144.45      4.34 o 
  -1   1  17       38.66       37.99      5.21 o 
   0   1  17        4.43        1.69      4.48 o 
   1   1  17       42.06       32.07      5.91 o 
   2   1  17       24.53       23.83      6.12 o 
   3   1  17       46.57       46.60      8.50 o 
 -12   2  17       59.82       68.31     13.16 o 
 -11   2  17       60.35       57.93     12.16 o 
 -10   2  17       34.71       25.00      3.94 o 
  -9   2  17      313.71      301.31      7.75 o 
  -8   2  17       82.53       80.22      5.37 o 
  -7   2  17      186.92      198.69      7.72 o 
  -6   2  17      239.13      242.78      5.68 o 
  -5   2  17       28.60       28.90      3.69 o 
  -4   2  17        4.00        7.29      2.79 o 
  -3   2  17      561.18      570.01      7.13 o 
  -2   2  17      318.95      347.24     13.06 o 
  -1   2  17       92.42       94.60      6.29 o 
   0   2  17     1007.89     1029.77     25.77 o 
   1   2  17        2.11        1.08      5.02 o 
   2   2  17       81.19      108.58     18.71 o 
   3   2  17        2.45       -2.85      7.56 o 
 -12   3  17      198.57      204.57     17.08 o 
 -11   3  17     1681.70     1741.88     30.52 o 
 -10   3  17        6.16        8.35      4.96 o 
  -9   3  17      233.99      241.34     15.05 o 
  -8   3  17       23.54       24.54      4.43 o 
  -7   3  17      314.34      340.41      8.62 o 
  -6   3  17       18.97       13.76      3.50 o 
  -5   3  17     1088.92     1134.51     10.72 o 
  -4   3  17      107.07       95.96      4.70 o 
  -3   3  17       18.80       18.48      4.61 o 
  -2   3  17      780.10      828.01     12.48 o 
  -1   3  17        5.49        2.04      4.71 o 
   0   3  17      616.29      631.74     12.14 o 
   1   3  17       22.04       16.42      6.87 o 
   2   3  17       15.73       14.73     11.14 o 
 -10   4  17       49.00       39.53      7.24 o 
  -9   4  17      173.38      178.35     13.38 o 
  -8   4  17       25.30       24.24      6.75 o 
  -7   4  17      156.42      146.85     12.21 o 
  -6   4  17        0.22       -4.76      4.76 o 
  -5   4  17       10.32        7.17      5.74 o 
  -4   4  17      111.46      119.66      5.89 o 
  -3   4  17      270.81      279.61     19.00 o 
  -2   4  17      129.14      145.66      8.29 o 
  -1   4  17        2.12       -3.24      5.96 o 
   0   4  17       44.48       44.10      6.51 o 
  -7   5  17        0.81        8.22      8.95 o 
  -6   5  17        4.24       -4.16      7.21 o 
  -5   5  17        2.09        1.86      7.20 o 
  -4   5  17       33.97       33.77      5.06 o 
  -3   5  17      246.47      248.23      7.09 o 
  -9   0  18      585.66      602.97     18.51 o 
  -8   0  18        6.40        4.59      7.44 o 
  -7   0  18        5.06        4.96      6.59 o 
  -6   0  18        8.40       12.48      4.16 o 
  -5   0  18       54.41       53.17      7.73 o 
  -4   0  18       41.70       53.69      7.04 o 
  -3   0  18       76.64       69.47      6.61 o 
  -2   0  18      126.90      145.04      9.64 o 
  -1   0  18       60.09       72.97     38.08 o 
   0   0  18      156.83      187.51     36.63 o 
 -10   1  18       69.71       59.47     11.14 o 
  -9   1  18        6.57        9.33     14.12 o 
  -8   1  18       12.75       11.66      4.25 o 
  -7   1  18      256.77      259.13      7.73 o 
  -6   1  18      592.79      612.08      6.68 o 
  -5   1  18       45.23       55.93      4.81 o 
  -4   1  18      302.26      321.91      5.72 o 
  -3   1  18       12.27       15.39      3.74 o 
  -2   1  18      507.41      512.82     10.99 o 
  -1   1  18       42.81       38.19      5.65 o 
   0   1  18        3.93       -0.14      5.91 o 
  -9   2  18       27.81       18.63      5.01 o 
  -8   2  18      133.62      146.67      5.66 o 
  -7   2  18       65.62       65.60      5.41 o 
  -6   2  18       46.59       46.20      4.82 o 
  -5   2  18      215.54      222.32      4.54 o 
  -4   2  18       66.27       87.01      4.90 o 
  -3   2  18        7.43        8.87      6.32 o 
  -2   2  18        7.46       16.38      4.68 o 
  -1   2  18      413.55      426.79     11.04 o 
  -7   3  18        2.03        5.69      5.07 o 
  -6   3  18      341.85      328.89      8.34 o 
  -5   3  18       18.80       12.35      8.44 o 
  -4   3  18        2.29       -1.02      4.53 o 
  -3   3  18      144.73      139.18      6.77 o 
                                                 
